# Supplementary material for: Structural and functional insights into calmodulin-mediated lipid binding and proteolytic cleavage of the M-PMV matrix protein
Source: J Biol Chem. 2025 Dec 23;302(2):111102. doi: 10.1016/j.jbc.2025.111102 (PMC12858339; doi:10.1016/j.jbc.2025.111102)
Supplement: Figure S4 [file mmc1.xlsx]

## Sheet: MA-CAM_1
Nr	Score	q-val	Pepscore1	Pepscore2	m/z	Charge	M+H+	Calculated Mass	Deviation in ppm	Peptide 1	Protein 1	From	To	Peptide2	Protein 2	From	To	Site1	Site2	linkage	Scan number	Retention time in sec	Sel.	linkages_renumbered
14	207	0	122	98	730.904	4	2920.6	2920.59	3.32	[YADLLKFFDFVK]	>MAPPHis_MPMV	27	38	[YVEQLKQALK]	>MAPPHis_MPMV	10	19	K32	K15	K32-K15	240218_MIX-DSBU-5_1.9739.9739.4 File:"240218_MIX-DSBU-5_1.raw", NativeID:"controllerType=0 controllerNumber=1 scan=9739" (0.0)	1114.47	TRUE	K33-K16
15	190	0	100	91	473.68	5	2364.37	2364.35	8.16	[YVEQLKQALK]	>MAPPHis_MPMV	10	19	[VKYADLLK]	>MAPPHis_MPMV	25	32	K15	K26	K15-K26	240218_MIX-DSBU-5_1.6607.6607.5 File:"240218_MIX-DSBU-5_1.raw", NativeID:"controllerType=0 controllerNumber=1 scan=6607" (0.0)	827.476	TRUE	K16-K27
17	187	0	96	63	974.203	3	2920.6	2920.59	3.31	[YADLLKFFDFVK]	>MAPPHis_MPMV	27	38	[YVEQLKQALK]	>MAPPHis_MPMV	10	19	K32	K15	K32-K15	240218_MIX-DSBU-5_1.9742.9742.3 File:"240218_MIX-DSBU-5_1.raw", NativeID:"controllerType=0 controllerNumber=1 scan=9742" (0.0)	1114.93	TRUE	K33-K16
16	187	0	111	134	1214.37	4	4854.47	4854.47	0.13	[ELIDKKEVNPQVMAAVAQTEEILK]	>MAPPHis_MPMV	87	110	[DTBPWFPQEGTIDIKR]	>MAPPHis_MPMV	39	54	K92	K53	K92-K53	240218_MIX-DSBU-5_1.9265.9265.4 File:"240218_MIX-DSBU-5_1.raw", NativeID:"controllerType=0 controllerNumber=1 scan=9265" (0.0)	1071.39	TRUE	K93-K54
18	176	0	146	251	859.647	5	4294.21	4294.19	4.05	[VPVTAFSYWNLIKELIDK]	>MAPPHis_MPMV	74	91	[DTBPWFPQEGTIDIKR]	>MAPPHis_MPMV	39	54	K86	K53	K86-K53	240218_MIX-DSBU-5_1.11679.11679.5 File:"240218_MIX-DSBU-5_1.raw", NativeID:"controllerType=0 controllerNumber=1 scan=11679" (0.0)	1288.96	TRUE	K87-K54
19	174	0	197	53	682.59	5	3408.92	3408.92	1.39	[VPVTAFSYWNLIKELIDKK]	>MAPPHis_MPMV	74	92	[VKYADLLK]	>MAPPHis_MPMV	25	32	K91	K26	K91-K26	240218_MIX-DSBU-5_1.10211.10211.5 File:"240218_MIX-DSBU-5_1.raw", NativeID:"controllerType=0 controllerNumber=1 scan=10211" (0.0)	1157.25	TRUE	K92-K27
20	173	0	287	160	1064.79	4	4256.14	4256.14	-0.28	[KEVNPQVMAAVAQTEEILK]	>MAPPHis_MPMV	92	110	[DTBPWFPQEGTIDIKR]	>MAPPHis_MPMV	39	54	K92	K53	K92-K53	240218_MIX-DSBU-5_1.9373.9373.4 File:"240218_MIX-DSBU-5_1.raw", NativeID:"controllerType=0 controllerNumber=1 scan=9373" (0.0)	1081.32	TRUE	K93-K54
21	172	0	90	153	885.264	5	4422.29	4422.28	1.75	[VPVTAFSYWNLIKELIDKK]	>MAPPHis_MPMV	74	92	[DTBPWFPQEGTIDIKR]	>MAPPHis_MPMV	39	54	K91	K53	K91-K53	240218_MIX-DSBU-5_1.10755.10755.5 File:"240218_MIX-DSBU-5_1.raw", NativeID:"controllerType=0 controllerNumber=1 scan=10755" (0.0)	1206.13	TRUE	K92-K54
23	171	0	133	34	612.337	4	2446.33	2446.33	-0.01	[YADLLKFFDFVK]	>MAPPHis_MPMV	27	38	[ELIDKK]	>MAPPHis_MPMV	87	92	K32	K91	K32-K91	240218_MIX-DSBU-5_1.9656.9656.4 File:"240218_MIX-DSBU-5_1.raw", NativeID:"controllerType=0 controllerNumber=1 scan=9656" (0.0)	1107.1	TRUE	K33-K92
22	171	0	84	16	889.47	3	2666.4	2666.39	1.27	{ADQLTEEQIAEFK]	>calmodulin	0	13	[VKYADLLK]	>MAPPHis_MPMV	25	32	{0	K26	{0-K26	240218_MIX-DSBU-5_1.7833.7833.3 File:"240218_MIX-DSBU-5_1.raw", NativeID:"controllerType=0 controllerNumber=1 scan=7833" (0.0)	939.881	TRUE	{0-K27
24	169	0	71	36	788.789	3	2364.35	2364.35	-0.45	[YVEQLKQALK]	>MAPPHis_MPMV	10	19	[VKYADLLK]	>MAPPHis_MPMV	25	32	K15	K26	K15-K26	240218_MIX-DSBU-5_1.6586.6586.3 File:"240218_MIX-DSBU-5_1.raw", NativeID:"controllerType=0 controllerNumber=1 scan=6586" (0.0)	825.726	TRUE	K16-K27
25	167	0	53	141	1074.31	4	4294.21	4294.19	4.05	[VPVTAFSYWNLIKELIDK]	>MAPPHis_MPMV	74	91	[DTBPWFPQEGTIDIKR]	>MAPPHis_MPMV	39	54	K86	K53	K86-K53	240218_MIX-DSBU-5_1.11678.11678.4 File:"240218_MIX-DSBU-5_1.raw", NativeID:"controllerType=0 controllerNumber=1 scan=11678" (0.0)	1288.88	TRUE	K87-K54
27	164	0	78	39	591.844	4	2364.35	2364.35	-0.43	[YVEQLKQALK]	>MAPPHis_MPMV	10	19	[VKYADLLK]	>MAPPHis_MPMV	25	32	K15	K26	K15-K26	240218_MIX-DSBU-5_1.6585.6585.4 File:"240218_MIX-DSBU-5_1.raw", NativeID:"controllerType=0 controllerNumber=1 scan=6585" (0.0)	825.457	TRUE	K16-K27
26	164	0	119	57	736.618	5	3679.06	3679.05	2.6	[VPVTAFSYWNLIKELIDKK]	>MAPPHis_MPMV	74	92	[YVEQLKQALK]	>MAPPHis_MPMV	10	19	K86	K15	K86-K15	240218_MIX-DSBU-5_1.10000.10000.5 File:"240218_MIX-DSBU-5_1.raw", NativeID:"controllerType=0 controllerNumber=1 scan=10000" (0.0)	1138.31	TRUE	K87-K16
28	160	0	232	26	1010.51	5	5048.51	5048.5	1.9	{ADQLTEEQIAEFKEAFSLFDKDGDGTITTK]	>calmodulin	0	30	[YADLLKFFDFVK]	>MAPPHis_MPMV	27	38	S17	K32	S17-K32	240218_MIX-DSBU-5_1.11442.11442.5 File:"240218_MIX-DSBU-5_1.raw", NativeID:"controllerType=0 controllerNumber=1 scan=11442" (0.0)	1267.62	TRUE	S17-K33
29	159	0	85	46	473.28	4	1890.1	1890.1	1.93	[VKYADLLK]	>MAPPHis_MPMV	25	32	[ELIDKK]	>MAPPHis_MPMV	87	92	K26	K91	K26-K91	240218_MIX-DSBU-5_1.5675.5675.4 File:"240218_MIX-DSBU-5_1.raw", NativeID:"controllerType=0 controllerNumber=1 scan=5675" (0.0)	742.267	TRUE	K27-K92
30	158	0	42	73	1419.38	3	4256.14	4256.14	0.82	[KEVNPQVMAAVAQTEEILK]	>MAPPHis_MPMV	92	110	[DTBPWFPQEGTIDIKR]	>MAPPHis_MPMV	39	54	K92	K53	K92-K53	240218_MIX-DSBU-5_1.9389.9389.3 File:"240218_MIX-DSBU-5_1.raw", NativeID:"controllerType=0 controllerNumber=1 scan=9389" (0.0)	1082.85	TRUE	K93-K54
31	157	0	49	91	1106.33	4	4422.29	4422.28	1.78	[VPVTAFSYWNLIKELIDKK]	>MAPPHis_MPMV	74	92	[DTBPWFPQEGTIDIKR]	>MAPPHis_MPMV	39	54	K86	K53	K86-K53	240218_MIX-DSBU-5_1.10758.10758.4 File:"240218_MIX-DSBU-5_1.raw", NativeID:"controllerType=0 controllerNumber=1 scan=10758" (0.0)	1206.39	TRUE	K87-K54
32	157	0	216	270	971.699	5	4854.47	4854.47	-0.34	[ELIDKKEVNPQVMAAVAQTEEILK]	>MAPPHis_MPMV	87	110	[DTBPWFPQEGTIDIKR]	>MAPPHis_MPMV	39	54	T105	K53	T105-K53	240218_MIX-DSBU-5_1.9249.9249.5 File:"240218_MIX-DSBU-5_1.raw", NativeID:"controllerType=0 controllerNumber=1 scan=9249" (0.0)	1069.86	TRUE	T106-K54
33	157	0	292	20	899.262	5	4492.28	4492.27	3.13	{ADQLTEEQIAEFKEAFSLFDKDGDGTITTK]	>calmodulin	0	30	[VKYADLLK]	>MAPPHis_MPMV	25	32	S17	K26	S17-K26	240218_MIX-DSBU-5_1.9597.9597.5 File:"240218_MIX-DSBU-5_1.raw", NativeID:"controllerType=0 controllerNumber=1 scan=9597" (0.0)	1101.74	TRUE	S17-K27
34	156	0	136	34	1002.01	4	4005.02	4005.01	0.31	[FFDFVKDTBPWFPQEGTIDIK]	>MAPPHis_MPMV	33	53	[YVEQLKQALK]	>MAPPHis_MPMV	10	19	K38	K15	K38-K15	240218_MIX-DSBU-5_1.9305.9305.4 File:"240218_MIX-DSBU-5_1.raw", NativeID:"controllerType=0 controllerNumber=1 scan=9305" (0.0)	1075.12	TRUE	K39-K16
35	155	0	99	46	540.813	4	2160.23	2160.23	1.13	[YVEQLKQALK]	>MAPPHis_MPMV	10	19	[ELIDKK]	>MAPPHis_MPMV	87	92	K15	K91	K15-K91	240218_MIX-DSBU-5_1.5610.5610.4 File:"240218_MIX-DSBU-5_1.raw", NativeID:"controllerType=0 controllerNumber=1 scan=5610" (0.0)	736.338	TRUE	K16-K92
36	144	0	93	10	811.759	3	2433.26	2433.26	0.6	{ADQLTEEQIAEFK]	>calmodulin	0	13	[QALKTR]	>MAPPHis_MPMV	16	21	{0	K19	{0-K19	240218_MIX-DSBU-5_1.6184.6184.3 File:"240218_MIX-DSBU-5_1.raw", NativeID:"controllerType=0 controllerNumber=1 scan=6184" (0.0)	788.605	TRUE	{0-K20
38	138	0	50	35	373.025	5	1861.09	1861.09	1.78	[VKYADLLK]	>MAPPHis_MPMV	25	32	[QALKTR]	>MAPPHis_MPMV	16	21	K26	T20	K26-T20	240218_MIX-DSBU-5_1.4884.4884.5 File:"240218_MIX-DSBU-5_1.raw", NativeID:"controllerType=0 controllerNumber=1 scan=4884" (0.0)	669.393	TRUE	K27-T21
39	136	0	102	28	1041.94	5	5205.69	5205.68	2.45	[FFDFVKDTBPWFPQEGTIDIKR]	>MAPPHis_MPMV	33	54	[VPVTAFSYWNLIKELIDKK]	>MAPPHis_MPMV	74	92	K53	K86	K53-K86	240218_MIX-DSBU-5_1.10991.10991.5 File:"240218_MIX-DSBU-5_1.raw", NativeID:"controllerType=0 controllerNumber=1 scan=10991" (0.0)	1227.07	TRUE	K54-K87
41	135	0	201	120	1128.38	5	5637.88	5637.86	3.14	[FFDFVKDTBPWFPQEGTIDIKR]	>MAPPHis_MPMV	33	54	[ELIDKKEVNPQVMAAVAQTEEILK]	>MAPPHis_MPMV	87	110	K53	K92	K53-K92	240218_MIX-DSBU-5_1.9721.9721.5 File:"240218_MIX-DSBU-5_1.raw", NativeID:"controllerType=0 controllerNumber=1 scan=9721" (0.0)	1113.02	TRUE	K54-K93
40	135	0	118	18	845.188	4	3377.73	3377.72	2.83	[DTBPWFPQEGTIDIKR]	>MAPPHis_MPMV	39	54	[YVEQLKQALK]	>MAPPHis_MPMV	10	19	K53	K15	K53-K15	240218_MIX-DSBU-5_1.7794.7794.4 File:"240218_MIX-DSBU-5_1.raw", NativeID:"controllerType=0 controllerNumber=1 scan=7794" (0.0)	936.217	TRUE	K54-K16
43	130	0	57	7	777.654	4	3107.59	3107.59	1.97	[DTBPWFPQEGTIDIKR]	>MAPPHis_MPMV	39	54	[VKYADLLK]	>MAPPHis_MPMV	25	32	K53	K26	K53-K26	240218_MIX-DSBU-5_1.8032.8032.4 File:"240218_MIX-DSBU-5_1.raw", NativeID:"controllerType=0 controllerNumber=1 scan=8032" (0.0)	958.295	TRUE	K54-K27
42	130	0	40	81	910.931	4	3640.7	3640.7	0.75	[VGDBFQDYYNTFGPEK]	>MAPPHis_MPMV	58	73	[YADLLKFFDFVK]	>MAPPHis_MPMV	27	38	T68	K32	T68-K32	240218_MIX-DSBU-5_1.10280.10280.4 File:"240218_MIX-DSBU-5_1.raw", NativeID:"controllerType=0 controllerNumber=1 scan=10280" (0.0)	1163.42	TRUE	T69-K33
46	128	0	217	183	940.486	6	5637.88	5637.86	3.11	[FFDFVKDTBPWFPQEGTIDIKR]	>MAPPHis_MPMV	33	54	[ELIDKKEVNPQVMAAVAQTEEILK]	>MAPPHis_MPMV	87	110	K53	K91	K53-K91	240218_MIX-DSBU-5_1.9719.9719.6 File:"240218_MIX-DSBU-5_1.raw", NativeID:"controllerType=0 controllerNumber=1 scan=9719" (0.0)	1112.82	TRUE	K54-K92
45	128	0	325	27	1063.93	5	5315.62	5315.62	0.17	[RVGDBFQDYYNTFGPEKVPVTAFSYWNLIK]	>MAPPHis_MPMV	57	86	[YADLLKFFDFVK]	>MAPPHis_MPMV	27	38	K73	K32	K73-K32	240218_MIX-DSBU-5_1.11557.11557.5 File:"240218_MIX-DSBU-5_1.raw", NativeID:"controllerType=0 controllerNumber=1 scan=11557" (0.0)	1277.87	TRUE	K74-K33
44	128	0	91	91	737.888	6	4422.29	4422.28	1.75	[VPVTAFSYWNLIKELIDKK]	>MAPPHis_MPMV	74	92	[DTBPWFPQEGTIDIKR]	>MAPPHis_MPMV	39	54	K86	K53	K86-K53	240218_MIX-DSBU-5_1.10759.10759.6 File:"240218_MIX-DSBU-5_1.raw", NativeID:"controllerType=0 controllerNumber=1 scan=10759" (0.0)	1206.46	TRUE	K87-K54
48	122	0	159	219	1008.71	5	5039.54	5039.53	1.6	[FFDFVKDTBPWFPQEGTIDIKR]	>MAPPHis_MPMV	33	54	[KEVNPQVMAAVAQTEEILK]	>MAPPHis_MPMV	92	110	K53	K92	K53-K92	240218_MIX-DSBU-5_1.9829.9829.5 File:"240218_MIX-DSBU-5_1.raw", NativeID:"controllerType=0 controllerNumber=1 scan=9829" (0.0)	1122.8	TRUE	K54-K93
47	122	0	41	28	415	4	1656.98	1656.96	8.96	[ELIDKK]	>MAPPHis_MPMV	87	92	[QALKTR]	>MAPPHis_MPMV	16	21	K91	T20	K91-T20	240218_MIX-DSBU-5_1.3332.3332.4 File:"240218_MIX-DSBU-5_1.raw", NativeID:"controllerType=0 controllerNumber=1 scan=3332" (0.0)	524.11	TRUE	K92-T21
49	121	0	90	22	1290.64	4	5159.53	5159.52	2.47	[VGDBFQDYYNTFGPEKVPVTAFSYWNLIK]	>MAPPHis_MPMV	58	86	[YADLLKFFDFVK]	>MAPPHis_MPMV	27	38	K73	K32	K73-K32	240218_MIX-DSBU-5_1.12149.12149.4 File:"240218_MIX-DSBU-5_1.raw", NativeID:"controllerType=0 controllerNumber=1 scan=12149" (0.0)	1332.7	TRUE	K74-K33
52	119	0	82	13	720.748	3	2160.23	2160.23	1.08	[YVEQLKQALK]	>MAPPHis_MPMV	10	19	[ELIDKK]	>MAPPHis_MPMV	87	92	K15	K91	K15-K91	240218_MIX-DSBU-5_1.5614.5614.3 File:"240218_MIX-DSBU-5_1.raw", NativeID:"controllerType=0 controllerNumber=1 scan=5614" (0.0)	736.653	TRUE	K16-K92
53	119	0	66	15	630.704	3	1890.1	1890.1	2.23	[VKYADLLK]	>MAPPHis_MPMV	25	32	[ELIDKK]	>MAPPHis_MPMV	87	92	K26	K91	K26-K91	240218_MIX-DSBU-5_1.5689.5689.3 File:"240218_MIX-DSBU-5_1.raw", NativeID:"controllerType=0 controllerNumber=1 scan=5689" (0.0)	743.396	TRUE	K27-K92
54	118	0	160	24	1032.72	5	5159.55	5159.52	5.62	[VGDBFQDYYNTFGPEKVPVTAFSYWNLIK]	>MAPPHis_MPMV	58	86	[YADLLKFFDFVK]	>MAPPHis_MPMV	27	38	K73	K32	K73-K32	240218_MIX-DSBU-5_1.12171.12171.5 File:"240218_MIX-DSBU-5_1.raw", NativeID:"controllerType=0 controllerNumber=1 scan=12171" (0.0)	1334.68	TRUE	K74-K33
1	117	0	76	7	388.481	4	1550.9	1550.9	2.06	[VKYADLLK]	>MAPPHis_MPMV	25	32	[KMK]	>calmodulin	75	77	K26	K75	K26-K75	240218_MIX-DSBU-5_1.4479.4479.4 File:"240218_MIX-DSBU-5_1.raw", NativeID:"controllerType=0 controllerNumber=1 scan=4479" (0.0)	632.424	TRUE	K27-K75
55	116	0	116	17	605.086	4	2417.32	2417.32	-0.34	[YADLLKFFDFVK]	>MAPPHis_MPMV	27	38	[QALKTR]	>MAPPHis_MPMV	16	21	K32	T20	K32-T20	240218_MIX-DSBU-5_1.9185.9185.4 File:"240218_MIX-DSBU-5_1.raw", NativeID:"controllerType=0 controllerNumber=1 scan=9185" (0.0)	1063.97	TRUE	K33-T21
56	115	0	86	14	816.114	3	2446.33	2446.33	-0.03	[YADLLKFFDFVK]	>MAPPHis_MPMV	27	38	[ELIDKK]	>MAPPHis_MPMV	87	92	K32	K91	K32-K91	240218_MIX-DSBU-5_1.9658.9658.3 File:"240218_MIX-DSBU-5_1.raw", NativeID:"controllerType=0 controllerNumber=1 scan=9658" (0.0)	1107.26	TRUE	K33-K92
2	114	0	110	8	456.014	4	1821.03	1821.03	1.36	[YVEQLKQALK]	>MAPPHis_MPMV	10	19	[KMK]	>calmodulin	75	77	K15	K75	K15-K75	240218_MIX-DSBU-5_1.4523.4523.4 File:"240218_MIX-DSBU-5_1.raw", NativeID:"controllerType=0 controllerNumber=1 scan=4523" (0.0)	636.396	TRUE	K16-K75
57	113	0	13	38	1474.77	3	4422.3	4422.28	2.96	[VPVTAFSYWNLIKELIDKK]	>MAPPHis_MPMV	74	92	[DTBPWFPQEGTIDIKR]	>MAPPHis_MPMV	39	54	K86	K53	K86-K53	240218_MIX-DSBU-5_1.10781.10781.3 File:"240218_MIX-DSBU-5_1.raw", NativeID:"controllerType=0 controllerNumber=1 scan=10781" (0.0)	1208.39	TRUE	K87-K54
60	112	0	52	43	584.924	5	2920.59	2920.59	1.21	[YADLLKFFDFVK]	>MAPPHis_MPMV	27	38	[YVEQLKQALK]	>MAPPHis_MPMV	10	19	K32	K15	K32-K15	240218_MIX-DSBU-5_1.9765.9765.5 File:"240218_MIX-DSBU-5_1.raw", NativeID:"controllerType=0 controllerNumber=1 scan=9765" (0.0)	1117	TRUE	K33-K16
59	112	0	207	16	726.62	4	2903.46	2903.46	-0.57	[DTBPWFPQEGTIDIKR]	>MAPPHis_MPMV	39	54	[ELIDKK]	>MAPPHis_MPMV	87	92	K53	K91	K53-K91	240218_MIX-DSBU-5_1.7157.7157.4 File:"240218_MIX-DSBU-5_1.raw", NativeID:"controllerType=0 controllerNumber=1 scan=7157" (0.0)	877.867	TRUE	K54-K92
58	112	0	118	17	1219.11	4	4873.43	4873.42	1.36	[VGDBFQDYYNTFGPEKVPVTAFSYWNLIK]	>MAPPHis_MPMV	58	86	[YVEQLKQALK]	>MAPPHis_MPMV	10	19	S80	K15	S80-K15	240218_MIX-DSBU-5_1.10030.10030.4 File:"240218_MIX-DSBU-5_1.raw", NativeID:"controllerType=0 controllerNumber=1 scan=10030" (0.0)	1140.89	TRUE	S81-K16
61	111	0	23	22	552.998	3	1656.98	1656.96	9.45	[ELIDKK]	>MAPPHis_MPMV	87	92	[QALKTR]	>MAPPHis_MPMV	16	21	K91	K19	K91-K19	240218_MIX-DSBU-5_1.3336.3336.3 File:"240218_MIX-DSBU-5_1.raw", NativeID:"controllerType=0 controllerNumber=1 scan=3336" (0.0)	524.434	TRUE	K92-K20
62	110	0	46	22	885.263	5	4422.29	4422.28	0.65	[VPVTAFSYWNLIKELIDKK]	>MAPPHis_MPMV	74	92	[DTBPWFPQEGTIDIKR]	>MAPPHis_MPMV	39	54	K91	K53	K91-K53	240218_MIX-DSBU-5_1.10906.10906.5 File:"240218_MIX-DSBU-5_1.raw", NativeID:"controllerType=0 controllerNumber=1 scan=10906" (0.0)	1219.49	TRUE	K92-K54
63	108	0	236	19	921.465	5	4603.3	4603.29	1.51	[VGDBFQDYYNTFGPEKVPVTAFSYWNLIK]	>MAPPHis_MPMV	58	86	[VKYADLLK]	>MAPPHis_MPMV	25	32	K73	K26	K73-K26	240218_MIX-DSBU-5_1.10278.10278.5 File:"240218_MIX-DSBU-5_1.raw", NativeID:"controllerType=0 controllerNumber=1 scan=10278" (0.0)	1163.26	TRUE	K74-K27
64	108	0	207	95	971.636	6	5824.78	5824.76	2.7	[EVNPQVMAAVAQTEEILKSNSQTDLEHHHHHH}	>MAPPHis_MPMV	93	125	[DTBPWFPQEGTIDIKR]	>MAPPHis_MPMV	39	54	T115	K53	T115-K53	240218_MIX-DSBU-5_1.8194.8194.6 File:"240218_MIX-DSBU-5_1.raw", NativeID:"controllerType=0 controllerNumber=1 scan=8194" (0.0)	972.712	TRUE	T116-K54
67	105	0	440	6	852.636	5	4259.15	4259.14	3.26	{ADQLTEEQIAEFKEAFSLFDKDGDGTITTK]	>calmodulin	0	30	[QALKTR]	>MAPPHis_MPMV	16	21	S17	K19	S17-K19	240218_MIX-DSBU-5_1.8936.8936.5 File:"240218_MIX-DSBU-5_1.raw", NativeID:"controllerType=0 controllerNumber=1 scan=8936" (0.0)	1041.16	TRUE	S17-K20
68	104	0	113	49	466.029	4	1861.09	1861.09	1.66	[VKYADLLK]	>MAPPHis_MPMV	25	32	[QALKTR]	>MAPPHis_MPMV	16	21	K26	T20	K26-T20	240218_MIX-DSBU-5_1.4861.4861.4 File:"240218_MIX-DSBU-5_1.raw", NativeID:"controllerType=0 controllerNumber=1 scan=4861" (0.0)	667.303	TRUE	K27-T21
3	103	0	54	5	517.638	3	1550.9	1550.9	2.11	[VKYADLLK]	>MAPPHis_MPMV	25	32	[KMK]	>calmodulin	75	77	K26	K75	K26-K75	240218_MIX-DSBU-5_1.4486.4486.3 File:"240218_MIX-DSBU-5_1.raw", NativeID:"controllerType=0 controllerNumber=1 scan=4486" (0.0)	633.022	TRUE	K27-K75
69	100	0	357	36	598.749	5	2989.72	2989.71	0.87	[VPVTAFSYWNLIKELIDKK]	>MAPPHis_MPMV	74	92	[GVKVK]	>MAPPHis_MPMV	22	26	K91	K24	K91-K24	240218_MIX-DSBU-5_1.9509.9509.5 File:"240218_MIX-DSBU-5_1.raw", NativeID:"controllerType=0 controllerNumber=1 scan=9509" (0.0)	1093.76	TRUE	K92-K25
70	97	0	43	15	621.036	3	1861.09	1861.09	1.67	[VKYADLLK]	>MAPPHis_MPMV	25	32	[QALKTR]	>MAPPHis_MPMV	16	21	K26	T20	K26-T20	240218_MIX-DSBU-5_1.4867.4867.3 File:"240218_MIX-DSBU-5_1.raw", NativeID:"controllerType=0 controllerNumber=1 scan=4867" (0.0)	667.794	TRUE	K27-T21
71	95	0	136	10	953.292	5	4762.43	4762.4	7.3	{ADQLTEEQIAEFKEAFSLFDKDGDGTITTK]	>calmodulin	0	30	[YVEQLKQALK]	>MAPPHis_MPMV	10	19	K13	K15	K13-K15	240218_MIX-DSBU-5_1.9468.9468.5 File:"240218_MIX-DSBU-5_1.raw", NativeID:"controllerType=0 controllerNumber=1 scan=9468" (0.0)	1090.12	TRUE	K13-K16
4	91	0	75	1	641.824	4	2564.28	2564.26	4.66	[DTBPWFPQEGTIDIKR]	>MAPPHis_MPMV	39	54	[KMK]	>calmodulin	75	77	K53	K75	K53-K75	240218_MIX-DSBU-5_1.6444.6444.4 File:"240218_MIX-DSBU-5_1.raw", NativeID:"controllerType=0 controllerNumber=1 scan=6444" (0.0)	812.752	TRUE	K54-K75
73	91	0	50	53	1561.75	4	6243.97	6243.95	2.56	[VGDBFQDYYNTFGPEKVPVTAFSYWNLIK]	>MAPPHis_MPMV	58	86	[FFDFVKDTBPWFPQEGTIDIK]	>MAPPHis_MPMV	33	53	K73	K38	K73-K38	240218_MIX-DSBU-5_1.11606.11606.4 File:"240218_MIX-DSBU-5_1.raw", NativeID:"controllerType=0 controllerNumber=1 scan=11606" (0.0)	1282.48	TRUE	K74-K39
74	90	0	33	16	591.846	4	2364.36	2364.35	3.59	[YVEQLKQALK]	>MAPPHis_MPMV	10	19	[VKYADLLK]	>MAPPHis_MPMV	25	32	K15	K26	K15-K26	240218_MIX-DSBU-5_1.6715.6715.4 File:"240218_MIX-DSBU-5_1.raw", NativeID:"controllerType=0 controllerNumber=1 scan=6715" (0.0)	837.541	TRUE	K16-K27
75	90	0	35	2	1036.54	3	3107.59	3107.59	1.96	[DTBPWFPQEGTIDIKR]	>MAPPHis_MPMV	39	54	[VKYADLLK]	>MAPPHis_MPMV	25	32	K53	K26	K53-K26	240218_MIX-DSBU-5_1.8039.8039.3 File:"240218_MIX-DSBU-5_1.raw", NativeID:"controllerType=0 controllerNumber=1 scan=8039" (0.0)	958.859	TRUE	K54-K27
76	89	0	74	55	1063.06	6	6373.31	6373.29	2.49	[VPVTAFSYWNLIKELIDKKEVNPQVMAAVAQTEEILK]	>MAPPHis_MPMV	74	110	[DTBPWFPQEGTIDIKR]	>MAPPHis_MPMV	39	54	T105	K53	T105-K53	240218_MIX-DSBU-5_1.11467.11467.6 File:"240218_MIX-DSBU-5_1.raw", NativeID:"controllerType=0 controllerNumber=1 scan=11467" (0.0)	1269.83	TRUE	T106-K54
5	88	0	52	1	607.682	3	1821.03	1821.03	1.36	[YVEQLKQALK]	>MAPPHis_MPMV	10	19	[KMK]	>calmodulin	75	77	K15	K75	K15-K75	240218_MIX-DSBU-5_1.4526.4526.3 File:"240218_MIX-DSBU-5_1.raw", NativeID:"controllerType=0 controllerNumber=1 scan=4526" (0.0)	636.639	TRUE	K16-K75
77	87	0	27	20	368.478	4	1470.89	1470.89	1.7	[ELIDKK]	>MAPPHis_MPMV	87	92	[GVKVK]	>MAPPHis_MPMV	22	26	K91	K24	K91-K24	240218_MIX-DSBU-5_1.3125.3125.4 File:"240218_MIX-DSBU-5_1.raw", NativeID:"controllerType=0 controllerNumber=1 scan=3125" (0.0)	504.671	TRUE	K92-K25
78	86	0	62	11	1452.24	2	2903.47	2903.46	2.18	[DTBPWFPQEGTIDIKR]	>MAPPHis_MPMV	39	54	[ELIDKK]	>MAPPHis_MPMV	87	92	K53	K91	K53-K91	240218_MIX-DSBU-5_1.7182.7182.2 File:"240218_MIX-DSBU-5_1.raw", NativeID:"controllerType=0 controllerNumber=1 scan=7182" (0.0)	880.066	TRUE	K54-K92
79	85	0	133	19	532.062	5	2656.28	2656.26	6.79	[SNSQTDLEHHHHHH}	>MAPPHis_MPMV	111	125	[ELIDKK]	>MAPPHis_MPMV	87	92	T115	K91	T115-K91	240218_MIX-DSBU-5_1.2318.2318.5 File:"240218_MIX-DSBU-5_1.raw", NativeID:"controllerType=0 controllerNumber=1 scan=2318" (0.0)	428.772	TRUE	T116-K92
80	84	0	52	17	868.455	6	5205.69	5205.68	2.46	[FFDFVKDTBPWFPQEGTIDIKR]	>MAPPHis_MPMV	33	54	[VPVTAFSYWNLIKELIDKK]	>MAPPHis_MPMV	74	92	K53	K91	K53-K91	240218_MIX-DSBU-5_1.10989.10989.6 File:"240218_MIX-DSBU-5_1.raw", NativeID:"controllerType=0 controllerNumber=1 scan=10989" (0.0)	1226.91	TRUE	K54-K92
82	83	0	60	7	1025.21	4	4097.84	4097.83	0.63	[DTBPWFPQEGTIDIKR]	>MAPPHis_MPMV	39	54	[VGDBFQDYYNTFGPEK]	>MAPPHis_MPMV	58	73	K53	Y65	K53-Y65	240218_MIX-DSBU-5_1.8417.8417.4 File:"240218_MIX-DSBU-5_1.raw", NativeID:"controllerType=0 controllerNumber=1 scan=8417" (0.0)	993.201	TRUE	K54-Y66
6	83	0	48	0	713.694	3	2139.07	2139.06	1.83	{ADQLTEEQIAEFK]	>calmodulin	0	13	[KmK]	>calmodulin	75	77	{0	K75	{0-K75	240218_MIX-DSBU-5_1.5678.5678.3 File:"240218_MIX-DSBU-5_1.raw", NativeID:"controllerType=0 controllerNumber=1 scan=5678" (0.0)	742.509	TRUE	{0-K75
83	83	0	94	8	1123.83	4	4492.28	4492.27	3.16	{ADQLTEEQIAEFKEAFSLFDKDGDGTITTK]	>calmodulin	0	30	[VKYADLLK]	>MAPPHis_MPMV	25	32	T26	K26	T26-K26	240218_MIX-DSBU-5_1.9609.9609.4 File:"240218_MIX-DSBU-5_1.raw", NativeID:"controllerType=0 controllerNumber=1 scan=9609" (0.0)	1102.68	TRUE	T26-K27
84	82	0	51	21	490.969	3	1470.89	1470.89	1.71	[ELIDKK]	>MAPPHis_MPMV	87	92	[GVKVK]	>MAPPHis_MPMV	22	26	K91	K24	K91-K24	240218_MIX-DSBU-5_1.3126.3126.3 File:"240218_MIX-DSBU-5_1.raw", NativeID:"controllerType=0 controllerNumber=1 scan=3126" (0.0)	504.751	TRUE	K92-K25
85	75	0	159	3	1006.71	5	5029.53	5029.52	1.24	[RVGDBFQDYYNTFGPEKVPVTAFSYWNLIK]	>MAPPHis_MPMV	57	86	[YVEQLKQALK]	>MAPPHis_MPMV	10	19	K73	K15	K73-K15	240218_MIX-DSBU-5_1.9520.9520.5 File:"240218_MIX-DSBU-5_1.raw", NativeID:"controllerType=0 controllerNumber=1 scan=9520" (0.0)	1094.62	TRUE	K74-K16
86	73	0	95	21	860.764	6	5159.55	5159.52	5.59	[VGDBFQDYYNTFGPEKVPVTAFSYWNLIK]	>MAPPHis_MPMV	58	86	[YADLLKFFDFVK]	>MAPPHis_MPMV	27	38	K73	K32	K73-K32	240218_MIX-DSBU-5_1.12172.12172.6 File:"240218_MIX-DSBU-5_1.raw", NativeID:"controllerType=0 controllerNumber=1 scan=12172" (0.0)	1334.95	TRUE	K74-K33
87	72	0	73	21	487.043	4	1945.15	1945.15	1.89	[YVEQLKQALK]	>MAPPHis_MPMV	10	19	[GVKVK]	>MAPPHis_MPMV	22	26	K15	K24	K15-K24	240218_MIX-DSBU-5_1.4732.4732.4 File:"240218_MIX-DSBU-5_1.raw", NativeID:"controllerType=0 controllerNumber=1 scan=4732" (0.0)	655.627	TRUE	K16-K25
89	66	0	138	8	738.176	5	3686.85	3686.86	-0.86	[FFDFVKDTBPWFPQEGTIDIKR]	>MAPPHis_MPMV	33	54	[ELIDKK]	>MAPPHis_MPMV	87	92	K53	K91	K53-K91	240218_MIX-DSBU-5_1.8379.8379.5 File:"240218_MIX-DSBU-5_1.raw", NativeID:"controllerType=0 controllerNumber=1 scan=8379" (0.0)	989.666	TRUE	K54-K92
88	66	0	91	9	1151.58	4	4603.3	4603.29	1.44	[VGDBFQDYYNTFGPEKVPVTAFSYWNLIK]	>MAPPHis_MPMV	58	86	[VKYADLLK]	>MAPPHis_MPMV	25	32	K73	K26	K73-K26	240218_MIX-DSBU-5_1.10271.10271.4 File:"240218_MIX-DSBU-5_1.raw", NativeID:"controllerType=0 controllerNumber=1 scan=10271" (0.0)	1162.71	TRUE	K74-K27
90	61	0	160	8	581.499	5	2903.46	2903.46	1.28	[DTBPWFPQEGTIDIKR]	>MAPPHis_MPMV	39	54	[ELIDKK]	>MAPPHis_MPMV	87	92	K53	K91	K53-K91	240218_MIX-DSBU-5_1.7193.7193.5 File:"240218_MIX-DSBU-5_1.raw", NativeID:"controllerType=0 controllerNumber=1 scan=7193" (0.0)	881.133	TRUE	K54-K92
93	55	0	80	10	1329.66	4	5315.63	5315.62	0.83	[RVGDBFQDYYNTFGPEKVPVTAFSYWNLIK]	>MAPPHis_MPMV	57	86	[YADLLKFFDFVK]	>MAPPHis_MPMV	27	38	T68	K32	T68-K32	240218_MIX-DSBU-5_1.11572.11572.4 File:"240218_MIX-DSBU-5_1.raw", NativeID:"controllerType=0 controllerNumber=1 scan=11572" (0.0)	1279.28	TRUE	T69-K33
7	52	0	17	0	449.595	3	1346.77	1346.77	0.4	[ELIDKK]	>MAPPHis_MPMV	87	92	[KMK]	>calmodulin	75	77	K91	K75	K91-K75	240218_MIX-DSBU-5_1.2659.2659.3 File:"240218_MIX-DSBU-5_1.raw", NativeID:"controllerType=0 controllerNumber=1 scan=2659" (0.0)	460.962	TRUE	K92-K75
94	50	0	18	1	535.053	4	2137.19	2137.19	-0.57	[YVEQLKQALK]	>MAPPHis_MPMV	10	19	[YADLLK]	>MAPPHis_MPMV	27	32	K15	Y27	K15-Y27	240218_MIX-DSBU-5_1.6432.6432.4 File:"240218_MIX-DSBU-5_1.raw", NativeID:"controllerType=0 controllerNumber=1 scan=6432" (0.0)	811.545	TRUE	K16-Y28
96	49	0	121	6	635.963	5	3175.79	3175.79	0	[VPVTAFSYWNLIKELIDKK]	>MAPPHis_MPMV	74	92	[QALKTR]	>MAPPHis_MPMV	16	21	K91	T20	K91-T20	240218_MIX-DSBU-5_1.9564.9564.5 File:"240218_MIX-DSBU-5_1.raw", NativeID:"controllerType=0 controllerNumber=1 scan=9564" (0.0)	1098.57	TRUE	K92-T21
95	49	0	145	6	749.734	3	2247.19	2247.19	0.91	{ADQLTEEQIAEFK]	>calmodulin	0	13	[GVKVK]	>MAPPHis_MPMV	22	26	{0	K24	{0-K24	240218_MIX-DSBU-5_1.6053.6053.3 File:"240218_MIX-DSBU-5_1.raw", NativeID:"controllerType=0 controllerNumber=1 scan=6053" (0.0)	776.813	TRUE	{0-K25
98	46	0	25	0	664.824	4	2656.27	2656.26	4.42	[SNSQTDLEHHHHHH}	>MAPPHis_MPMV	111	125	[ELIDKK]	>MAPPHis_MPMV	87	92	T115	K91	T115-K91	240218_MIX-DSBU-5_1.2242.2242.4 File:"240218_MIX-DSBU-5_1.raw", NativeID:"controllerType=0 controllerNumber=1 scan=2242" (0.0)	421.376	TRUE	T116-K92
101	44	0	151	5	922.469	4	3686.85	3686.86	-0.86	[FFDFVKDTBPWFPQEGTIDIKR]	>MAPPHis_MPMV	33	54	[ELIDKK]	>MAPPHis_MPMV	87	92	K53	K91	K53-K91	240218_MIX-DSBU-5_1.8388.8388.4 File:"240218_MIX-DSBU-5_1.raw", NativeID:"controllerType=0 controllerNumber=1 scan=8388" (0.0)	990.385	TRUE	K54-K92
100	44	0	99	5	719.369	4	2874.45	2874.46	-0.76	[DTBPWFPQEGTIDIKR]	>MAPPHis_MPMV	39	54	[QALKTR]	>MAPPHis_MPMV	16	21	K53	T20	K53-T20	240218_MIX-DSBU-5_1.6587.6587.4 File:"240218_MIX-DSBU-5_1.raw", NativeID:"controllerType=0 controllerNumber=1 scan=6587" (0.0)	825.866	TRUE	K54-T21
103	40	0	22	23	775.559	5	3873.76	3873.75	2.76	[DTBPWFPQEGTIDIKR]	>MAPPHis_MPMV	39	54	[SNSQTDLEHHHHHH}	>MAPPHis_MPMV	111	125	K53	S111	K53-S111	240218_MIX-DSBU-5_1.5054.5054.5 File:"240218_MIX-DSBU-5_1.raw", NativeID:"controllerType=0 controllerNumber=1 scan=5054" (0.0)	685.029	TRUE	K54-S112
105	39	0	30	0	1229.63	3	3686.86	3686.86	1.61	[FFDFVKDTBPWFPQEGTIDIKR]	>MAPPHis_MPMV	33	54	[ELIDKK]	>MAPPHis_MPMV	87	92	K53	K91	K53-K91	240218_MIX-DSBU-5_1.8408.8408.3 File:"240218_MIX-DSBU-5_1.raw", NativeID:"controllerType=0 controllerNumber=1 scan=8408" (0.0)	992.243	TRUE	K54-K92
107	38	0	44	6	801.808	5	4005.01	4005.01	-0.72	[FFDFVKDTBPWFPQEGTIDIK]	>MAPPHis_MPMV	33	53	[YVEQLKQALK]	>MAPPHis_MPMV	10	19	T49	K15	T49-K15	240218_MIX-DSBU-5_1.9326.9326.5 File:"240218_MIX-DSBU-5_1.raw", NativeID:"controllerType=0 controllerNumber=1 scan=9326" (0.0)	1077.08	TRUE	T50-K16
106	38	0	2	14	626.841	4	2504.34	2504.34	1.99	{ADQLTEEQIAEFK]	>calmodulin	0	13	[TRGVKVK]	>MAPPHis_MPMV	20	26	{0	K24	{0-K24	240218_MIX-DSBU-5_1.5350.5350.4 File:"240218_MIX-DSBU-5_1.raw", NativeID:"controllerType=0 controllerNumber=1 scan=5350" (0.0)	712.466	TRUE	{0-K25
108	37	0	30	0	1177.86	4	4708.41	4708.4	1.18	[YADLLKFFDFVKDTBPWFPQEGTIDIK]	>MAPPHis_MPMV	27	53	[YVEQLKQALK]	>MAPPHis_MPMV	10	19	Y27	K15	Y27-K15	240218_MIX-DSBU-5_1.10674.10674.4 File:"240218_MIX-DSBU-5_1.raw", NativeID:"controllerType=0 controllerNumber=1 scan=10674" (0.0)	1198.82	TRUE	Y28-K16
110	37	0	65	4	806.445	3	2417.32	2417.32	-0.33	[YADLLKFFDFVK]	>MAPPHis_MPMV	27	38	[QALKTR]	>MAPPHis_MPMV	16	21	K32	K19	K32-K19	240218_MIX-DSBU-5_1.9179.9179.3 File:"240218_MIX-DSBU-5_1.raw", NativeID:"controllerType=0 controllerNumber=1 scan=9179" (0.0)	1063.49	TRUE	K33-K20
109	37	0	107	2	968.494	3	2903.47	2903.46	2.19	[DTBPWFPQEGTIDIKR]	>MAPPHis_MPMV	39	54	[ELIDKK]	>MAPPHis_MPMV	87	92	K53	K91	K53-K91	240218_MIX-DSBU-5_1.7167.7167.3 File:"240218_MIX-DSBU-5_1.raw", NativeID:"controllerType=0 controllerNumber=1 scan=7167" (0.0)	878.672	TRUE	K54-K92
112	36	0	102	0	1065.54	4	4259.14	4259.14	1.49	{ADQLTEEQIAEFKEAFSLFDKDGDGTITTK]	>calmodulin	0	30	[QALKTR]	>MAPPHis_MPMV	16	21	K13	K19	K13-K19	240218_MIX-DSBU-5_1.8948.8948.4 File:"240218_MIX-DSBU-5_1.raw", NativeID:"controllerType=0 controllerNumber=1 scan=8948" (0.0)	1042.4	TRUE	K13-K20
113	35	0	20	0	833.03	5	4161.12	4161.11	1.58	[FFDFVKDTBPWFPQEGTIDIKR]	>MAPPHis_MPMV	33	54	[YVEQLKQALK]	>MAPPHis_MPMV	10	19	T49	K15	T49-K15	240218_MIX-DSBU-5_1.8742.8742.5 File:"240218_MIX-DSBU-5_1.raw", NativeID:"controllerType=0 controllerNumber=1 scan=8742" (0.0)	1023.28	TRUE	T50-K16
114	34	0	152	5	1105.9	3	3315.68	3315.68	0.71	[FFDFVKDTBPWFPQEGTIDIK]	>MAPPHis_MPMV	33	53	[GVKVK]	>MAPPHis_MPMV	22	26	K38	K24	K38-K24	240218_MIX-DSBU-5_1.8624.8624.3 File:"240218_MIX-DSBU-5_1.raw", NativeID:"controllerType=0 controllerNumber=1 scan=8624" (0.0)	1012.26	TRUE	K39-K25
9	34	0	166	2	612.31	4	2446.22	2446.22	0.27	[EAFSLFDKDGDGTITTK]	>calmodulin	14	30	[KMK]	>calmodulin	75	77	K21	K75	K21-K75	240218_MIX-DSBU-5_1.5901.5901.4 File:"240218_MIX-DSBU-5_1.raw", NativeID:"controllerType=0 controllerNumber=1 scan=5901" (0.0)	763.093	TRUE	K21-K75
10	33	0	119	1	708.361	3	2123.07	2123.07	-0.35	{ADQLTEEQIAEFK]	>calmodulin	0	13	[KMK]	>calmodulin	75	77	{0	K75	{0-K75	240218_MIX-DSBU-5_1.5877.5877.3 File:"240218_MIX-DSBU-5_1.raw", NativeID:"controllerType=0 controllerNumber=1 scan=5877" (0.0)	760.721	TRUE	{0-K75
118	31	0	10	12	1182.69	2	2364.37	2364.35	8.2	[YVEQLKQALK]	>MAPPHis_MPMV	10	19	[VKYADLLK]	>MAPPHis_MPMV	25	32	K15	K26	K15-K26	240218_MIX-DSBU-5_1.6608.6608.2 File:"240218_MIX-DSBU-5_1.raw", NativeID:"controllerType=0 controllerNumber=1 scan=6608" (0.0)	827.75	TRUE	K16-K27
117	31	0	15	37	928.082	5	4636.38	4636.37	2.84	[DTBPWFPQEGTIDIKRWR]	>MAPPHis_MPMV	39	56	[VPVTAFSYWNLIKELIDK]	>MAPPHis_MPMV	74	91	T49	K86	T49-K86	240218_MIX-DSBU-5_1.11649.11649.5 File:"240218_MIX-DSBU-5_1.raw", NativeID:"controllerType=0 controllerNumber=1 scan=11649" (0.0)	1286.38	TRUE	T50-K87
11	30	0.00869565	104	1	816.077	3	2446.22	2446.22	0.32	[EAFSLFDKDGDGTITTK]	>calmodulin	14	30	[KMK]	>calmodulin	75	77	K21	K75	K21-K75	240218_MIX-DSBU-5_1.5905.5905.3 File:"240218_MIX-DSBU-5_1.raw", NativeID:"controllerType=0 controllerNumber=1 scan=5905" (0.0)	763.416	TRUE	K21-K75
123	28	0.00869565	51	4	649.055	3	1945.15	1945.15	1.87	[YVEQLKQALK]	>MAPPHis_MPMV	10	19	[GVKVK]	>MAPPHis_MPMV	22	26	K15	K24	K15-K24	240218_MIX-DSBU-5_1.4735.4735.3 File:"240218_MIX-DSBU-5_1.raw", NativeID:"controllerType=0 controllerNumber=1 scan=4735" (0.0)	655.87	TRUE	K16-K25
122	28	0.00869565	23	23	1159.86	4	4636.4	4636.37	6.54	[DTBPWFPQEGTIDIKRWR]	>MAPPHis_MPMV	39	56	[VPVTAFSYWNLIKELIDK]	>MAPPHis_MPMV	74	91	K53	K86	K53-K86	240218_MIX-DSBU-5_1.11670.11670.4 File:"240218_MIX-DSBU-5_1.raw", NativeID:"controllerType=0 controllerNumber=1 scan=11670" (0.0)	1288.27	TRUE	K54-K87
126	28	0.00869565	186	3	1046.78	4	4184.1	4184.08	3.12	[VGDBFQDYYNTFGPEKVPVTAFSYWNLIK]	>MAPPHis_MPMV	58	86	[GVKVK]	>MAPPHis_MPMV	22	26	K73	K24	K73-K24	240218_MIX-DSBU-5_1.9594.9594.4 File:"240218_MIX-DSBU-5_1.raw", NativeID:"controllerType=0 controllerNumber=1 scan=9594" (0.0)	1101.24	TRUE	K74-K25
125	28	0.00869565	71	1	748.184	4	2989.72	2989.71	0.83	[VPVTAFSYWNLIKELIDKK]	>MAPPHis_MPMV	74	92	[GVKVK]	>MAPPHis_MPMV	22	26	K91	K24	K91-K24	240218_MIX-DSBU-5_1.9513.9513.4 File:"240218_MIX-DSBU-5_1.raw", NativeID:"controllerType=0 controllerNumber=1 scan=9513" (0.0)	1094.07	TRUE	K92-K25
124	28	0	374	2	815.418	5	4073.06	4073.06	-0.37	{ADQLTEEQIAEFKEAFSLFDKDGDGTITTK]	>calmodulin	0	30	[GVKVK]	>MAPPHis_MPMV	22	26	S17	K24	S17-K24	240218_MIX-DSBU-5_1.8882.8882.5 File:"240218_MIX-DSBU-5_1.raw", NativeID:"controllerType=0 controllerNumber=1 scan=8882" (0.0)	1036.31	TRUE	S17-K25
12	27	0.016	259	1	790.595	5	3948.95	3948.94	1.03	{ADQLTEEQIAEFKEAFSLFDKDGDGTITTK]	>calmodulin	0	30	[KMK]	>calmodulin	75	77	S17	K75	S17-K75	240218_MIX-DSBU-5_1.8905.8905.5 File:"240218_MIX-DSBU-5_1.raw", NativeID:"controllerType=0 controllerNumber=1 scan=8905" (0.0)	1038.41	TRUE	S17-K75
128	26	0.0314961	112	1	1093.3	4	4370.16	4370.16	0.96	[VGDBFQDYYNTFGPEKVPVTAFSYWNLIK]	>MAPPHis_MPMV	58	86	[QALKTR]	>MAPPHis_MPMV	16	21	K73	T20	K73-T20	240218_MIX-DSBU-5_1.9631.9631.4 File:"240218_MIX-DSBU-5_1.raw", NativeID:"controllerType=0 controllerNumber=1 scan=9631" (0.0)	1104.64	TRUE	K74-T21
127	26	0	67	1	620.835	4	2480.32	2480.31	1.96	[VFDKDGNGYISAAELR]	>calmodulin	91	106	[GVKVK]	>MAPPHis_MPMV	22	26	K94	K24	K94-K24	240218_MIX-DSBU-5_1.5415.5415.4 File:"240218_MIX-DSBU-5_1.raw", NativeID:"controllerType=0 controllerNumber=1 scan=5415" (0.0)	718.691	TRUE	K94-K25
131	25	0.0384615	107	1	876.196	4	3501.76	3501.75	2.99	[FFDFVKDTBPWFPQEGTIDIK]	>MAPPHis_MPMV	33	53	[QALKTR]	>MAPPHis_MPMV	16	21	T40	K19	T40-K19	240218_MIX-DSBU-5_1.8683.8683.4 File:"240218_MIX-DSBU-5_1.raw", NativeID:"controllerType=0 controllerNumber=1 scan=8683" (0.0)	1017.72	TRUE	T41-K20
130	25	0.0447761	11	32	646.467	6	3873.76	3873.75	2.82	[DTBPWFPQEGTIDIKR]	>MAPPHis_MPMV	39	54	[SNSQTDLEHHHHHH}	>MAPPHis_MPMV	111	125	K53	T115	K53-T115	240218_MIX-DSBU-5_1.5065.5065.6 File:"240218_MIX-DSBU-5_1.raw", NativeID:"controllerType=0 controllerNumber=1 scan=5065" (0.0)	685.923	TRUE	K54-T116
132	25	0.0384615	259	2	837.625	5	4184.1	4184.08	3.19	[VGDBFQDYYNTFGPEKVPVTAFSYWNLIK]	>MAPPHis_MPMV	58	86	[GVKVK]	>MAPPHis_MPMV	22	26	K73	K24	K73-K24	240218_MIX-DSBU-5_1.9596.9596.5 File:"240218_MIX-DSBU-5_1.raw", NativeID:"controllerType=0 controllerNumber=1 scan=9596" (0.0)	1101.58	TRUE	K74-K25
13	25	0.0447761	182	0	790.595	5	3948.95	3948.94	1.41	{ADQLTEEQIAEFKEAFSLFDKDGDGTITTK]	>calmodulin	0	30	[KMK]	>calmodulin	75	77	{0	K75	{0-K75	240218_MIX-DSBU-5_1.9070.9070.5 File:"240218_MIX-DSBU-5_1.raw", NativeID:"controllerType=0 controllerNumber=1 scan=9070" (0.0)	1053.51	TRUE	{0-K75
133	24	0	206	2	1019.02	4	4073.06	4073.06	-0.34	{ADQLTEEQIAEFKEAFSLFDKDGDGTITTK]	>calmodulin	0	30	[GVKVK]	>MAPPHis_MPMV	22	26	K13	K24	K13-K24	240218_MIX-DSBU-5_1.8896.8896.4 File:"240218_MIX-DSBU-5_1.raw", NativeID:"controllerType=0 controllerNumber=1 scan=8896" (0.0)	1037.43	TRUE	K13-K25

## Sheet: MA-CAM_2
Nr	Score	q-val	Pepscore1	Pepscore2	m/z	Charge	M+H+	Calculated Mass	Deviation in ppm	Peptide 1	Protein 1	From	To	Peptide2	Protein 2	From	To	Site1	Site2	linkage	Scan number	Retention time in sec	Sel.	linkages_renumbered
15	209	0	123	100	730.902	4	2920.59	2920.59	0.4	[YADLLKFFDFVK]	>MAPPHis_MPMV	27	38	[YVEQLKQALK]	>MAPPHis_MPMV	10	19	K32	K15	K32-K15	240218_MIX-DSBU-5_2.9747.9747.4 File:"240218_MIX-DSBU-5_2.raw", NativeID:"controllerType=0 controllerNumber=1 scan=9747" (0.0)	1114.97	TRUE	K33-K16
16	192	0	97	47	788.79	3	2364.36	2364.35	0.78	[YVEQLKQALK]	>MAPPHis_MPMV	10	19	[VKYADLLK]	>MAPPHis_MPMV	25	32	K15	K26	K15-K26	240218_MIX-DSBU-5_2.6608.6608.3 File:"240218_MIX-DSBU-5_2.raw", NativeID:"controllerType=0 controllerNumber=1 scan=6608" (0.0)	827.672	TRUE	K16-K27
17	188	0	101	65	974.201	3	2920.59	2920.59	0.36	[YADLLKFFDFVK]	>MAPPHis_MPMV	27	38	[YVEQLKQALK]	>MAPPHis_MPMV	10	19	K32	K15	K32-K15	240218_MIX-DSBU-5_2.9753.9753.3 File:"240218_MIX-DSBU-5_2.raw", NativeID:"controllerType=0 controllerNumber=1 scan=9753" (0.0)	1115.7	TRUE	K33-K16
18	186	0	96	92	473.677	5	2364.36	2364.35	0.8	[YVEQLKQALK]	>MAPPHis_MPMV	10	19	[VKYADLLK]	>MAPPHis_MPMV	25	32	K15	K26	K15-K26	240218_MIX-DSBU-5_2.6626.6626.5 File:"240218_MIX-DSBU-5_2.raw", NativeID:"controllerType=0 controllerNumber=1 scan=6626" (0.0)	829.362	TRUE	K16-K27
20	180	0	57	98	1106.33	4	4422.3	4422.28	3	[VPVTAFSYWNLIKELIDKK]	>MAPPHis_MPMV	74	92	[DTBPWFPQEGTIDIKR]	>MAPPHis_MPMV	39	54	K91	K53	K91-K53	240218_MIX-DSBU-5_2.10783.10783.4 File:"240218_MIX-DSBU-5_2.raw", NativeID:"controllerType=0 controllerNumber=1 scan=10783" (0.0)	1208.43	TRUE	K92-K54
21	175	0	120	206	859.645	5	4294.2	4294.19	1.56	[VPVTAFSYWNLIKELIDK]	>MAPPHis_MPMV	74	91	[DTBPWFPQEGTIDIKR]	>MAPPHis_MPMV	39	54	K86	K53	K86-K53	240218_MIX-DSBU-5_2.11669.11669.5 File:"240218_MIX-DSBU-5_2.raw", NativeID:"controllerType=0 controllerNumber=1 scan=11669" (0.0)	1288.22	TRUE	K87-K54
23	173	0	299	166	1064.79	4	4256.14	4256.14	1.78	[KEVNPQVMAAVAQTEEILK]	>MAPPHis_MPMV	92	110	[DTBPWFPQEGTIDIKR]	>MAPPHis_MPMV	39	54	K92	K53	K92-K53	240218_MIX-DSBU-5_2.9390.9390.4 File:"240218_MIX-DSBU-5_2.raw", NativeID:"controllerType=0 controllerNumber=1 scan=9390" (0.0)	1082.47	TRUE	K93-K54
22	173	0	86	14	889.47	3	2666.4	2666.39	1.41	{ADQLTEEQIAEFK]	>calmodulin	0	13	[VKYADLLK]	>MAPPHis_MPMV	25	32	{0	K26	{0-K26	240218_MIX-DSBU-5_2.7850.7850.3 File:"240218_MIX-DSBU-5_2.raw", NativeID:"controllerType=0 controllerNumber=1 scan=7850" (0.0)	940.948	TRUE	{0-K27
24	172	0	136	35	612.338	4	2446.33	2446.33	1.59	[YADLLKFFDFVK]	>MAPPHis_MPMV	27	38	[ELIDKK]	>MAPPHis_MPMV	87	92	K32	K91	K32-K91	240218_MIX-DSBU-5_2.9664.9664.4 File:"240218_MIX-DSBU-5_2.raw", NativeID:"controllerType=0 controllerNumber=1 scan=9664" (0.0)	1107.58	TRUE	K33-K92
25	169	0	80	41	473.279	4	1890.09	1890.1	-0.2	[VKYADLLK]	>MAPPHis_MPMV	25	32	[ELIDKK]	>MAPPHis_MPMV	87	92	K26	K91	K26-K91	240218_MIX-DSBU-5_2.5699.5699.4 File:"240218_MIX-DSBU-5_2.raw", NativeID:"controllerType=0 controllerNumber=1 scan=5699" (0.0)	744.432	TRUE	K27-K92
26	163	0	70	143	1074.3	4	4294.2	4294.19	1.55	[VPVTAFSYWNLIKELIDK]	>MAPPHis_MPMV	74	91	[DTBPWFPQEGTIDIKR]	>MAPPHis_MPMV	39	54	K86	K53	K86-K53	240218_MIX-DSBU-5_2.11667.11667.4 File:"240218_MIX-DSBU-5_2.raw", NativeID:"controllerType=0 controllerNumber=1 scan=11667" (0.0)	1288.07	TRUE	K87-K54
27	162	0	176	41	682.59	5	3408.92	3408.92	0.49	[VPVTAFSYWNLIKELIDKK]	>MAPPHis_MPMV	74	92	[VKYADLLK]	>MAPPHis_MPMV	25	32	K86	K26	K86-K26	240218_MIX-DSBU-5_2.10226.10226.5 File:"240218_MIX-DSBU-5_2.raw", NativeID:"controllerType=0 controllerNumber=1 scan=10226" (0.0)	1158.54	TRUE	K87-K27
28	158	0	326	18	899.259	5	4492.27	4492.27	0.34	{ADQLTEEQIAEFKEAFSLFDKDGDGTITTK]	>calmodulin	0	30	[VKYADLLK]	>MAPPHis_MPMV	25	32	S17	K26	S17-K26	240218_MIX-DSBU-5_2.9606.9606.5 File:"240218_MIX-DSBU-5_2.raw", NativeID:"controllerType=0 controllerNumber=1 scan=9606" (0.0)	1102.28	TRUE	S17-K27
29	157	0	264	26	1010.51	5	5048.52	5048.5	3.47	{ADQLTEEQIAEFKEAFSLFDKDGDGTITTK]	>calmodulin	0	30	[YADLLKFFDFVK]	>MAPPHis_MPMV	27	38	S17	K32	S17-K32	240218_MIX-DSBU-5_2.11435.11435.5 File:"240218_MIX-DSBU-5_2.raw", NativeID:"controllerType=0 controllerNumber=1 scan=11435" (0.0)	1267.02	TRUE	S17-K33
30	154	0	94	45	540.813	4	2160.23	2160.23	1.35	[YVEQLKQALK]	>MAPPHis_MPMV	10	19	[ELIDKK]	>MAPPHis_MPMV	87	92	K15	K91	K15-K91	240218_MIX-DSBU-5_2.5627.5627.4 File:"240218_MIX-DSBU-5_2.raw", NativeID:"controllerType=0 controllerNumber=1 scan=5627" (0.0)	737.96	TRUE	K16-K92
31	152	0	81	120	1214.37	4	4854.47	4854.47	-0.17	[ELIDKKEVNPQVMAAVAQTEEILK]	>MAPPHis_MPMV	87	110	[DTBPWFPQEGTIDIKR]	>MAPPHis_MPMV	39	54	K92	K53	K92-K53	240218_MIX-DSBU-5_2.9275.9275.4 File:"240218_MIX-DSBU-5_2.raw", NativeID:"controllerType=0 controllerNumber=1 scan=9275" (0.0)	1071.75	TRUE	K93-K54
32	149	0	201	22	975.491	5	4873.43	4873.42	0.72	[VGDBFQDYYNTFGPEKVPVTAFSYWNLIK]	>MAPPHis_MPMV	58	86	[YVEQLKQALK]	>MAPPHis_MPMV	10	19	K73	K15	K73-K15	240218_MIX-DSBU-5_2.10036.10036.5 File:"240218_MIX-DSBU-5_2.raw", NativeID:"controllerType=0 controllerNumber=1 scan=10036" (0.0)	1141.46	TRUE	K74-K16
33	148	0	127	33	1002.01	4	4005.01	4005.01	-0.06	[FFDFVKDTBPWFPQEGTIDIK]	>MAPPHis_MPMV	33	53	[YVEQLKQALK]	>MAPPHis_MPMV	10	19	K38	K15	K38-K15	240218_MIX-DSBU-5_2.9315.9315.4 File:"240218_MIX-DSBU-5_2.raw", NativeID:"controllerType=0 controllerNumber=1 scan=9315" (0.0)	1075.51	TRUE	K39-K16
34	147	0	76	39	373.026	5	1861.1	1861.09	5.8	[VKYADLLK]	>MAPPHis_MPMV	25	32	[QALKTR]	>MAPPHis_MPMV	16	21	K26	T20	K26-T20	240218_MIX-DSBU-5_2.4890.4890.5 File:"240218_MIX-DSBU-5_2.raw", NativeID:"controllerType=0 controllerNumber=1 scan=4890" (0.0)	670.342	TRUE	K27-T21
36	143	0	122	30	1290.64	4	5159.53	5159.52	1.81	[VGDBFQDYYNTFGPEKVPVTAFSYWNLIK]	>MAPPHis_MPMV	58	86	[YADLLKFFDFVK]	>MAPPHis_MPMV	27	38	K73	K32	K73-K32	240218_MIX-DSBU-5_2.12155.12155.4 File:"240218_MIX-DSBU-5_2.raw", NativeID:"controllerType=0 controllerNumber=1 scan=12155" (0.0)	1333.37	TRUE	K74-K33
35	143	0	108	132	1249.6	5	6243.96	6243.95	1.57	[VGDBFQDYYNTFGPEKVPVTAFSYWNLIK]	>MAPPHis_MPMV	58	86	[FFDFVKDTBPWFPQEGTIDIK]	>MAPPHis_MPMV	33	53	K73	K38	K73-K38	240218_MIX-DSBU-5_2.11580.11580.5 File:"240218_MIX-DSBU-5_2.raw", NativeID:"controllerType=0 controllerNumber=1 scan=11580" (0.0)	1280.17	TRUE	K74-K39
38	142	0	113	20	845.187	4	3377.72	3377.72	1.6	[DTBPWFPQEGTIDIKR]	>MAPPHis_MPMV	39	54	[YVEQLKQALK]	>MAPPHis_MPMV	10	19	K53	K15	K53-K15	240218_MIX-DSBU-5_2.7807.7807.4 File:"240218_MIX-DSBU-5_2.raw", NativeID:"controllerType=0 controllerNumber=1 scan=7807" (0.0)	936.956	TRUE	K54-K16
37	142	0	266	40	1032.71	5	5159.53	5159.52	1.84	[VGDBFQDYYNTFGPEKVPVTAFSYWNLIK]	>MAPPHis_MPMV	58	86	[YADLLKFFDFVK]	>MAPPHis_MPMV	27	38	S80	K32	S80-K32	240218_MIX-DSBU-5_2.12154.12154.5 File:"240218_MIX-DSBU-5_2.raw", NativeID:"controllerType=0 controllerNumber=1 scan=12154" (0.0)	1333.12	TRUE	S81-K33
39	140	0	270	23	581.499	5	2903.46	2903.46	0.96	[DTBPWFPQEGTIDIKR]	>MAPPHis_MPMV	39	54	[ELIDKK]	>MAPPHis_MPMV	87	92	K53	K91	K53-K91	240218_MIX-DSBU-5_2.7203.7203.5 File:"240218_MIX-DSBU-5_2.raw", NativeID:"controllerType=0 controllerNumber=1 scan=7203" (0.0)	882.018	TRUE	K54-K92
40	138	0	95	107	737.889	6	4422.3	4422.28	3.07	[VPVTAFSYWNLIKELIDKK]	>MAPPHis_MPMV	74	92	[DTBPWFPQEGTIDIKR]	>MAPPHis_MPMV	39	54	K91	K53	K91-K53	240218_MIX-DSBU-5_2.10785.10785.6 File:"240218_MIX-DSBU-5_2.raw", NativeID:"controllerType=0 controllerNumber=1 scan=10785" (0.0)	1208.58	TRUE	K92-K54
41	138	0	180	165	971.699	5	4854.47	4854.47	-0.21	[ELIDKKEVNPQVMAAVAQTEEILK]	>MAPPHis_MPMV	87	110	[DTBPWFPQEGTIDIKR]	>MAPPHis_MPMV	39	54	T105	K53	T105-K53	240218_MIX-DSBU-5_2.9270.9270.5 File:"240218_MIX-DSBU-5_2.raw", NativeID:"controllerType=0 controllerNumber=1 scan=9270" (0.0)	1071.16	TRUE	T106-K54
42	136	0	58	85	885.263	5	4422.28	4422.28	0.16	[VPVTAFSYWNLIKELIDKK]	>MAPPHis_MPMV	74	92	[DTBPWFPQEGTIDIKR]	>MAPPHis_MPMV	39	54	K86	K53	K86-K53	240218_MIX-DSBU-5_2.10759.10759.5 File:"240218_MIX-DSBU-5_2.raw", NativeID:"controllerType=0 controllerNumber=1 scan=10759" (0.0)	1206.12	TRUE	K87-K54
43	134	0	37	29	414.997	4	1656.96	1656.96	0.12	[ELIDKK]	>MAPPHis_MPMV	87	92	[QALKTR]	>MAPPHis_MPMV	16	21	K91	T20	K91-T20	240218_MIX-DSBU-5_2.3346.3346.4 File:"240218_MIX-DSBU-5_2.raw", NativeID:"controllerType=0 controllerNumber=1 scan=3346" (0.0)	525.193	TRUE	K92-T21
44	129	0	60	7	777.652	4	3107.58	3107.59	-0.86	[DTBPWFPQEGTIDIKR]	>MAPPHis_MPMV	39	54	[VKYADLLK]	>MAPPHis_MPMV	25	32	K53	K26	K53-K26	240218_MIX-DSBU-5_2.8049.8049.4 File:"240218_MIX-DSBU-5_2.raw", NativeID:"controllerType=0 controllerNumber=1 scan=8049" (0.0)	959.263	TRUE	K54-K27
45	127	0	352	21	598.749	5	2989.72	2989.71	0.87	[VPVTAFSYWNLIKELIDKK]	>MAPPHis_MPMV	74	92	[GVKVK]	>MAPPHis_MPMV	22	26	K91	K24	K91-K24	240218_MIX-DSBU-5_2.9515.9515.5 File:"240218_MIX-DSBU-5_2.raw", NativeID:"controllerType=0 controllerNumber=1 scan=9515" (0.0)	1093.91	TRUE	K92-K25
46	125	0	186	22	953.286	5	4762.4	4762.4	0.82	{ADQLTEEQIAEFKEAFSLFDKDGDGTITTK]	>calmodulin	0	30	[YVEQLKQALK]	>MAPPHis_MPMV	10	19	S17	K15	S17-K15	240218_MIX-DSBU-5_2.9463.9463.5 File:"240218_MIX-DSBU-5_2.raw", NativeID:"controllerType=0 controllerNumber=1 scan=9463" (0.0)	1089.3	TRUE	S17-K16
47	122	0	278	25	1063.93	5	5315.63	5315.62	1.55	[RVGDBFQDYYNTFGPEKVPVTAFSYWNLIK]	>MAPPHis_MPMV	57	86	[YADLLKFFDFVK]	>MAPPHis_MPMV	27	38	K73	K32	K73-K32	240218_MIX-DSBU-5_2.11565.11565.5 File:"240218_MIX-DSBU-5_2.raw", NativeID:"controllerType=0 controllerNumber=1 scan=11565" (0.0)	1278.7	TRUE	K74-K33
50	121	0	217	144	1128.38	5	5637.87	5637.86	1.63	[FFDFVKDTBPWFPQEGTIDIKR]	>MAPPHis_MPMV	33	54	[ELIDKKEVNPQVMAAVAQTEEILK]	>MAPPHis_MPMV	87	110	K53	T105	K53-T105	240218_MIX-DSBU-5_2.9728.9728.5 File:"240218_MIX-DSBU-5_2.raw", NativeID:"controllerType=0 controllerNumber=1 scan=9728" (0.0)	1113.44	TRUE	K54-T106
49	121	0	235	24	921.466	5	4603.3	4603.29	2.7	[VGDBFQDYYNTFGPEKVPVTAFSYWNLIK]	>MAPPHis_MPMV	58	86	[VKYADLLK]	>MAPPHis_MPMV	25	32	K73	K26	K73-K26	240218_MIX-DSBU-5_2.10284.10284.5 File:"240218_MIX-DSBU-5_2.raw", NativeID:"controllerType=0 controllerNumber=1 scan=10284" (0.0)	1163.77	TRUE	K74-K27
51	119	0	55	13	720.748	3	2160.23	2160.23	1.33	[YVEQLKQALK]	>MAPPHis_MPMV	10	19	[ELIDKK]	>MAPPHis_MPMV	87	92	K15	K91	K15-K91	240218_MIX-DSBU-5_2.5634.5634.3 File:"240218_MIX-DSBU-5_2.raw", NativeID:"controllerType=0 controllerNumber=1 scan=5634" (0.0)	738.509	TRUE	K16-K92
52	117	0	104	40	466.029	4	1861.09	1861.09	1.79	[VKYADLLK]	>MAPPHis_MPMV	25	32	[QALKTR]	>MAPPHis_MPMV	16	21	K26	T20	K26-T20	240218_MIX-DSBU-5_2.4862.4862.4 File:"240218_MIX-DSBU-5_2.raw", NativeID:"controllerType=0 controllerNumber=1 scan=4862" (0.0)	667.846	TRUE	K27-T21
57	115	0	151	217	1008.72	5	5039.55	5039.53	3.66	[FFDFVKDTBPWFPQEGTIDIKR]	>MAPPHis_MPMV	33	54	[KEVNPQVMAAVAQTEEILK]	>MAPPHis_MPMV	92	110	K53	K92	K53-K92	240218_MIX-DSBU-5_2.9835.9835.5 File:"240218_MIX-DSBU-5_2.raw", NativeID:"controllerType=0 controllerNumber=1 scan=9835" (0.0)	1123.38	TRUE	K54-K93
56	115	0	121	15	801.81	5	4005.02	4005.01	1.04	[FFDFVKDTBPWFPQEGTIDIK]	>MAPPHis_MPMV	33	53	[YVEQLKQALK]	>MAPPHis_MPMV	10	19	T49	K15	T49-K15	240218_MIX-DSBU-5_2.9331.9331.5 File:"240218_MIX-DSBU-5_2.raw", NativeID:"controllerType=0 controllerNumber=1 scan=9331" (0.0)	1076.8	TRUE	T50-K16
55	115	0	255	17	726.622	4	2903.46	2903.46	1.2	[DTBPWFPQEGTIDIKR]	>MAPPHis_MPMV	39	54	[ELIDKK]	>MAPPHis_MPMV	87	92	K53	K91	K53-K91	240218_MIX-DSBU-5_2.7182.7182.4 File:"240218_MIX-DSBU-5_2.raw", NativeID:"controllerType=0 controllerNumber=1 scan=7182" (0.0)	880.159	TRUE	K54-K92
53	115	0	123	20	1219.11	4	4873.43	4873.42	0.66	[VGDBFQDYYNTFGPEKVPVTAFSYWNLIK]	>MAPPHis_MPMV	58	86	[YVEQLKQALK]	>MAPPHis_MPMV	10	19	K73	K15	K73-K15	240218_MIX-DSBU-5_2.10026.10026.4 File:"240218_MIX-DSBU-5_2.raw", NativeID:"controllerType=0 controllerNumber=1 scan=10026" (0.0)	1140.66	TRUE	K74-K16
54	115	0	25	22	552.993	3	1656.96	1656.96	0.5	[ELIDKK]	>MAPPHis_MPMV	87	92	[QALKTR]	>MAPPHis_MPMV	16	21	K91	K19	K91-K19	240218_MIX-DSBU-5_2.3354.3354.3 File:"240218_MIX-DSBU-5_2.raw", NativeID:"controllerType=0 controllerNumber=1 scan=3354" (0.0)	525.897	TRUE	K92-K20
58	109	0	40	82	910.932	4	3640.71	3640.7	2.43	[VGDBFQDYYNTFGPEK]	>MAPPHis_MPMV	58	73	[YADLLKFFDFVK]	>MAPPHis_MPMV	27	38	T68	K32	T68-K32	240218_MIX-DSBU-5_2.10288.10288.4 File:"240218_MIX-DSBU-5_2.raw", NativeID:"controllerType=0 controllerNumber=1 scan=10288" (0.0)	1164.09	TRUE	T69-K33
59	109	0	88	4	811.76	3	2433.26	2433.26	1.21	{ADQLTEEQIAEFK]	>calmodulin	0	13	[QALKTR]	>MAPPHis_MPMV	16	21	{0	K19	{0-K19	240218_MIX-DSBU-5_2.6201.6201.3 File:"240218_MIX-DSBU-5_2.raw", NativeID:"controllerType=0 controllerNumber=1 scan=6201" (0.0)	790.18	TRUE	{0-K20
60	106	0	49	44	885.263	5	4422.29	4422.28	0.65	[VPVTAFSYWNLIKELIDKK]	>MAPPHis_MPMV	74	92	[DTBPWFPQEGTIDIKR]	>MAPPHis_MPMV	39	54	S80	K53	S80-K53	240218_MIX-DSBU-5_2.10902.10902.5 File:"240218_MIX-DSBU-5_2.raw", NativeID:"controllerType=0 controllerNumber=1 scan=10902" (0.0)	1218.81	TRUE	S81-K54
62	105	0	235	22	952.685	5	4759.39	4759.39	0.68	[RVGDBFQDYYNTFGPEKVPVTAFSYWNLIK]	>MAPPHis_MPMV	57	86	[VKYADLLK]	>MAPPHis_MPMV	25	32	K73	K26	K73-K26	240218_MIX-DSBU-5_2.9732.9732.5 File:"240218_MIX-DSBU-5_2.raw", NativeID:"controllerType=0 controllerNumber=1 scan=9732" (0.0)	1113.77	TRUE	K74-K27
61	105	0	395	6	852.633	5	4259.13	4259.14	-0.25	{ADQLTEEQIAEFKEAFSLFDKDGDGTITTK]	>calmodulin	0	30	[QALKTR]	>MAPPHis_MPMV	16	21	S17	K19	S17-K19	240218_MIX-DSBU-5_2.8959.8959.5 File:"240218_MIX-DSBU-5_2.raw", NativeID:"controllerType=0 controllerNumber=1 scan=8959" (0.0)	1043.27	TRUE	S17-K20
63	103	0	129	65	971.635	6	5824.77	5824.76	2.14	[EVNPQVMAAVAQTEEILKSNSQTDLEHHHHHH}	>MAPPHis_MPMV	93	125	[DTBPWFPQEGTIDIKR]	>MAPPHis_MPMV	39	54	K110	K53	K110-K53	240218_MIX-DSBU-5_2.8230.8230.6 File:"240218_MIX-DSBU-5_2.raw", NativeID:"controllerType=0 controllerNumber=1 scan=8230" (0.0)	975.784	TRUE	K111-K54
64	102	0	55	42	736.617	5	3679.05	3679.05	0.69	[VPVTAFSYWNLIKELIDKK]	>MAPPHis_MPMV	74	92	[YVEQLKQALK]	>MAPPHis_MPMV	10	19	S80	K15	S80-K15	240218_MIX-DSBU-5_2.10016.10016.5 File:"240218_MIX-DSBU-5_2.raw", NativeID:"controllerType=0 controllerNumber=1 scan=10016" (0.0)	1139.67	TRUE	S81-K16
65	102	0	35	29	368.478	4	1470.89	1470.89	1.86	[ELIDKK]	>MAPPHis_MPMV	87	92	[GVKVK]	>MAPPHis_MPMV	22	26	K91	K24	K91-K24	240218_MIX-DSBU-5_2.3147.3147.4 File:"240218_MIX-DSBU-5_2.raw", NativeID:"controllerType=0 controllerNumber=1 scan=3147" (0.0)	506.381	TRUE	K92-K25
1	98	0	109	5	456.014	4	1821.03	1821.03	1.36	[YVEQLKQALK]	>MAPPHis_MPMV	10	19	[KMK]	>calmodulin	75	77	K15	K75	K15-K75	240218_MIX-DSBU-5_2.4520.4520.4 File:"240218_MIX-DSBU-5_2.raw", NativeID:"controllerType=0 controllerNumber=1 scan=4520" (0.0)	636.403	TRUE	K16-K75
66	98	0	81	12	532.062	5	2656.28	2656.26	6.79	[SNSQTDLEHHHHHH}	>MAPPHis_MPMV	111	125	[ELIDKK]	>MAPPHis_MPMV	87	92	T115	K91	T115-K91	240218_MIX-DSBU-5_2.2315.2315.5 File:"240218_MIX-DSBU-5_2.raw", NativeID:"controllerType=0 controllerNumber=1 scan=2315" (0.0)	427.987	TRUE	T116-K92
2	95	0	31	5	517.638	3	1550.9	1550.9	0.45	[VKYADLLK]	>MAPPHis_MPMV	25	32	[KMK]	>calmodulin	75	77	K26	K75	K26-K75	240218_MIX-DSBU-5_2.4492.4492.3 File:"240218_MIX-DSBU-5_2.raw", NativeID:"controllerType=0 controllerNumber=1 scan=4492" (0.0)	633.929	TRUE	K27-K75
67	95	0	116	17	635.965	5	3175.8	3175.79	2.89	[VPVTAFSYWNLIKELIDKK]	>MAPPHis_MPMV	74	92	[QALKTR]	>MAPPHis_MPMV	16	21	K91	T20	K91-T20	240218_MIX-DSBU-5_2.9588.9588.5 File:"240218_MIX-DSBU-5_2.raw", NativeID:"controllerType=0 controllerNumber=1 scan=9588" (0.0)	1100.64	TRUE	K92-T21
4	90	0	54	1	607.683	3	1821.03	1821.03	1.77	[YVEQLKQALK]	>MAPPHis_MPMV	10	19	[KMK]	>calmodulin	75	77	K15	K75	K15-K75	240218_MIX-DSBU-5_2.4522.4522.3 File:"240218_MIX-DSBU-5_2.raw", NativeID:"controllerType=0 controllerNumber=1 scan=4522" (0.0)	636.563	TRUE	K16-K75
3	90	0	75	1	388.48	4	1550.9	1550.9	0.25	[VKYADLLK]	>MAPPHis_MPMV	25	32	[KMK]	>calmodulin	75	77	K26	K75	K26-K75	240218_MIX-DSBU-5_2.4488.4488.4 File:"240218_MIX-DSBU-5_2.raw", NativeID:"controllerType=0 controllerNumber=1 scan=4488" (0.0)	633.571	TRUE	K27-K75
68	90	0	62	18	868.457	6	5205.71	5205.68	5.27	[FFDFVKDTBPWFPQEGTIDIKR]	>MAPPHis_MPMV	33	54	[VPVTAFSYWNLIKELIDKK]	>MAPPHis_MPMV	74	92	K53	Y81	K53-Y81	240218_MIX-DSBU-5_2.10987.10987.6 File:"240218_MIX-DSBU-5_2.raw", NativeID:"controllerType=0 controllerNumber=1 scan=10987" (0.0)	1226.44	TRUE	K54-Y82
69	90	0	58	24	490.968	3	1470.89	1470.89	0.03	[ELIDKK]	>MAPPHis_MPMV	87	92	[GVKVK]	>MAPPHis_MPMV	22	26	K91	K24	K91-K24	240218_MIX-DSBU-5_2.3139.3139.3 File:"240218_MIX-DSBU-5_2.raw", NativeID:"controllerType=0 controllerNumber=1 scan=3139" (0.0)	505.723	TRUE	K92-K25
72	84	0	36	13	621.039	3	1861.1	1861.09	5.8	[VKYADLLK]	>MAPPHis_MPMV	25	32	[QALKTR]	>MAPPHis_MPMV	16	21	K26	T20	K26-T20	240218_MIX-DSBU-5_2.4881.4881.3 File:"240218_MIX-DSBU-5_2.raw", NativeID:"controllerType=0 controllerNumber=1 scan=4881" (0.0)	669.395	TRUE	K27-T21
74	83	0	10	24	1474.77	3	4422.28	4422.28	0.14	[VPVTAFSYWNLIKELIDKK]	>MAPPHis_MPMV	74	92	[DTBPWFPQEGTIDIKR]	>MAPPHis_MPMV	39	54	S80	K53	S80-K53	240218_MIX-DSBU-5_2.10805.10805.3 File:"240218_MIX-DSBU-5_2.raw", NativeID:"controllerType=0 controllerNumber=1 scan=10805" (0.0)	1210.34	TRUE	S81-K54
75	82	0	90	5	1123.82	4	4492.27	4492.27	0.33	{ADQLTEEQIAEFKEAFSLFDKDGDGTITTK]	>calmodulin	0	30	[VKYADLLK]	>MAPPHis_MPMV	25	32	K13	K26	K13-K26	240218_MIX-DSBU-5_2.9618.9618.4 File:"240218_MIX-DSBU-5_2.raw", NativeID:"controllerType=0 controllerNumber=1 scan=9618" (0.0)	1103.24	TRUE	K13-K27
77	77	0	54	9	1041.94	5	5205.69	5205.68	1.4	[FFDFVKDTBPWFPQEGTIDIKR]	>MAPPHis_MPMV	33	54	[VPVTAFSYWNLIKELIDKK]	>MAPPHis_MPMV	74	92	T49	K86	T49-K86	240218_MIX-DSBU-5_2.11000.11000.5 File:"240218_MIX-DSBU-5_2.raw", NativeID:"controllerType=0 controllerNumber=1 scan=11000" (0.0)	1227.49	TRUE	T50-K87
80	72	0	78	23	487.042	4	1945.15	1945.15	-0.99	[YVEQLKQALK]	>MAPPHis_MPMV	10	19	[GVKVK]	>MAPPHis_MPMV	22	26	K15	K24	K15-K24	240218_MIX-DSBU-5_2.4733.4733.4 File:"240218_MIX-DSBU-5_2.raw", NativeID:"controllerType=0 controllerNumber=1 scan=4733" (0.0)	656.1	TRUE	K16-K25
82	69	0	132	119	940.485	6	5637.87	5637.86	1.61	[FFDFVKDTBPWFPQEGTIDIKR]	>MAPPHis_MPMV	33	54	[ELIDKKEVNPQVMAAVAQTEEILK]	>MAPPHis_MPMV	87	110	K53	T105	K53-T105	240218_MIX-DSBU-5_2.9726.9726.6 File:"240218_MIX-DSBU-5_2.raw", NativeID:"controllerType=0 controllerNumber=1 scan=9726" (0.0)	1113.02	TRUE	K54-T106
83	67	0	75	8	816.115	3	2446.33	2446.33	1.54	[YADLLKFFDFVK]	>MAPPHis_MPMV	27	38	[ELIDKK]	>MAPPHis_MPMV	87	92	K32	K91	K32-K91	240218_MIX-DSBU-5_2.9676.9676.3 File:"240218_MIX-DSBU-5_2.raw", NativeID:"controllerType=0 controllerNumber=1 scan=9676" (0.0)	1108.54	TRUE	K33-K92
85	65	0	31	14	630.703	3	1890.09	1890.1	-0.19	[VKYADLLK]	>MAPPHis_MPMV	25	32	[ELIDKK]	>MAPPHis_MPMV	87	92	K26	K91	K26-K91	240218_MIX-DSBU-5_2.5706.5706.3 File:"240218_MIX-DSBU-5_2.raw", NativeID:"controllerType=0 controllerNumber=1 scan=5706" (0.0)	744.992	TRUE	K27-K92
5	63	0	26	1	449.596	3	1346.77	1346.77	0.6	[ELIDKK]	>MAPPHis_MPMV	87	92	[KMK]	>calmodulin	75	77	K91	K75	K91-K75	240218_MIX-DSBU-5_2.2655.2655.3 File:"240218_MIX-DSBU-5_2.raw", NativeID:"controllerType=0 controllerNumber=1 scan=2655" (0.0)	460.469	TRUE	K92-K75
86	63	0	177	7	968.493	3	2903.46	2903.46	1.25	[DTBPWFPQEGTIDIKR]	>MAPPHis_MPMV	39	54	[ELIDKK]	>MAPPHis_MPMV	87	92	K53	K91	K53-K91	240218_MIX-DSBU-5_2.7186.7186.3 File:"240218_MIX-DSBU-5_2.raw", NativeID:"controllerType=0 controllerNumber=1 scan=7186" (0.0)	880.47	TRUE	K54-K92
6	53	0	24	0	641.823	4	2564.27	2564.26	2.85	[DTBPWFPQEGTIDIKR]	>MAPPHis_MPMV	39	54	[KMK]	>calmodulin	75	77	K53	K75	K53-K75	240218_MIX-DSBU-5_2.6482.6482.4 File:"240218_MIX-DSBU-5_2.raw", NativeID:"controllerType=0 controllerNumber=1 scan=6482" (0.0)	816.092	TRUE	K54-K75
89	53	0	121	6	738.177	5	3686.86	3686.86	0.46	[FFDFVKDTBPWFPQEGTIDIKR]	>MAPPHis_MPMV	33	54	[ELIDKK]	>MAPPHis_MPMV	87	92	K53	K91	K53-K91	240218_MIX-DSBU-5_2.8423.8423.5 File:"240218_MIX-DSBU-5_2.raw", NativeID:"controllerType=0 controllerNumber=1 scan=8423" (0.0)	993.234	TRUE	K54-K92
91	47	0	200	8	1046.78	4	4184.1	4184.08	2.77	[VGDBFQDYYNTFGPEKVPVTAFSYWNLIK]	>MAPPHis_MPMV	58	86	[GVKVK]	>MAPPHis_MPMV	22	26	K73	K24	K73-K24	240218_MIX-DSBU-5_2.9598.9598.4 File:"240218_MIX-DSBU-5_2.raw", NativeID:"controllerType=0 controllerNumber=1 scan=9598" (0.0)	1101.45	TRUE	K74-K25
92	46	0	8	7	591.843	4	2364.35	2364.35	-0.85	[YVEQLKQALK]	>MAPPHis_MPMV	10	19	[VKYADLLK]	>MAPPHis_MPMV	25	32	K15	K26	K15-K26	240218_MIX-DSBU-5_2.6650.6650.4 File:"240218_MIX-DSBU-5_2.raw", NativeID:"controllerType=0 controllerNumber=1 scan=6650" (0.0)	831.53	TRUE	K16-K27
94	45	0	57	5	605.086	4	2417.32	2417.32	-0.85	[YADLLKFFDFVK]	>MAPPHis_MPMV	27	38	[QALKTR]	>MAPPHis_MPMV	16	21	K32	T20	K32-T20	240218_MIX-DSBU-5_2.9227.9227.4 File:"240218_MIX-DSBU-5_2.raw", NativeID:"controllerType=0 controllerNumber=1 scan=9227" (0.0)	1067.5	TRUE	K33-T21
93	45	0	5	19	626.84	4	2504.34	2504.34	1.79	{ADQLTEEQIAEFK]	>calmodulin	0	13	[TRGVKVK]	>MAPPHis_MPMV	20	26	{0	K24	{0-K24	240218_MIX-DSBU-5_2.5364.5364.4 File:"240218_MIX-DSBU-5_2.raw", NativeID:"controllerType=0 controllerNumber=1 scan=5364" (0.0)	713.875	TRUE	{0-K25
8	43	0	27	0	987.999	4	3948.97	3948.94	8.34	{ADQLTEEQIAEFKEAFSLFDKDGDGTITTK]	>calmodulin	0	30	[KMK]	>calmodulin	75	77	K13	K75	K13-K75	240218_MIX-DSBU-5_2.8955.8955.4 File:"240218_MIX-DSBU-5_2.raw", NativeID:"controllerType=0 controllerNumber=1 scan=8955" (0.0)	1042.67	TRUE	K13-K75
95	42	0.0125	38	26	1159.85	4	4636.39	4636.37	3.91	[DTBPWFPQEGTIDIKRWR]	>MAPPHis_MPMV	39	56	[VPVTAFSYWNLIKELIDK]	>MAPPHis_MPMV	74	91	T49	K86	T49-K86	240218_MIX-DSBU-5_2.11645.11645.4 File:"240218_MIX-DSBU-5_2.raw", NativeID:"controllerType=0 controllerNumber=1 scan=11645" (0.0)	1286.08	TRUE	T50-K87
96	41	0	109	5	749.734	3	2247.19	2247.19	0.18	{ADQLTEEQIAEFK]	>calmodulin	0	13	[GVKVK]	>MAPPHis_MPMV	22	26	{0	K24	{0-K24	240218_MIX-DSBU-5_2.6082.6082.3 File:"240218_MIX-DSBU-5_2.raw", NativeID:"controllerType=0 controllerNumber=1 scan=6082" (0.0)	779.42	TRUE	{0-K25
98	39	0.0125	14	0	806.445	3	2417.32	2417.32	-0.86	[YADLLKFFDFVK]	>MAPPHis_MPMV	27	38	[QALKTR]	>MAPPHis_MPMV	16	21	K32	K19	K32-K19	240218_MIX-DSBU-5_2.9231.9231.3 File:"240218_MIX-DSBU-5_2.raw", NativeID:"controllerType=0 controllerNumber=1 scan=9231" (0.0)	1067.85	TRUE	K33-K20
97	39	0.0125	20	46	646.469	6	3873.78	3873.75	6.22	[DTBPWFPQEGTIDIKR]	>MAPPHis_MPMV	39	54	[SNSQTDLEHHHHHH}	>MAPPHis_MPMV	111	125	K53	T115	K53-T115	240218_MIX-DSBU-5_2.5080.5080.6 File:"240218_MIX-DSBU-5_2.raw", NativeID:"controllerType=0 controllerNumber=1 scan=5080" (0.0)	687.705	TRUE	K54-T116
9	37	0.0232558	23	0	713.693	3	2139.06	2139.06	-0.4	{ADQLTEEQIAEFK]	>calmodulin	0	13	[KmK]	>calmodulin	75	77	{0	K75	{0-K75	240218_MIX-DSBU-5_2.5705.5705.3 File:"240218_MIX-DSBU-5_2.raw", NativeID:"controllerType=0 controllerNumber=1 scan=5705" (0.0)	744.911	TRUE	{0-K75
101	34	0.0232558	9	11	1452.23	2	2903.46	2903.46	0.92	[DTBPWFPQEGTIDIKR]	>MAPPHis_MPMV	39	54	[ELIDKK]	>MAPPHis_MPMV	87	92	K53	K91	K53-K91	240218_MIX-DSBU-5_2.7202.7202.2 File:"240218_MIX-DSBU-5_2.raw", NativeID:"controllerType=0 controllerNumber=1 scan=7202" (0.0)	881.941	TRUE	K54-K92
103	33	0.032967	170	3	1093.3	4	4370.18	4370.16	4.75	[VGDBFQDYYNTFGPEKVPVTAFSYWNLIK]	>MAPPHis_MPMV	58	86	[QALKTR]	>MAPPHis_MPMV	16	21	K73	T20	K73-T20	240218_MIX-DSBU-5_2.9645.9645.4 File:"240218_MIX-DSBU-5_2.raw", NativeID:"controllerType=0 controllerNumber=1 scan=9645" (0.0)	1105.83	TRUE	K74-T21
104	32	0.032967	92	2	719.369	4	2874.45	2874.46	-0.51	[DTBPWFPQEGTIDIKR]	>MAPPHis_MPMV	39	54	[QALKTR]	>MAPPHis_MPMV	16	21	K53	T20	K53-T20	240218_MIX-DSBU-5_2.6595.6595.4 File:"240218_MIX-DSBU-5_2.raw", NativeID:"controllerType=0 controllerNumber=1 scan=6595" (0.0)	826.617	TRUE	K54-T21
10	32	0.032967	74	1	816.079	3	2446.22	2446.22	2.57	[EAFSLFDKDGDGTITTK]	>calmodulin	14	30	[KMK]	>calmodulin	75	77	K21	K75	K21-K75	240218_MIX-DSBU-5_2.5933.5933.3 File:"240218_MIX-DSBU-5_2.raw", NativeID:"controllerType=0 controllerNumber=1 scan=5933" (0.0)	765.864	TRUE	K21-K75
105	31	0.032967	9	12	1182.68	2	2364.36	2364.35	0.76	[YVEQLKQALK]	>MAPPHis_MPMV	10	19	[VKYADLLK]	>MAPPHis_MPMV	25	32	K15	K26	K15-K26	240218_MIX-DSBU-5_2.6628.6628.2 File:"240218_MIX-DSBU-5_2.raw", NativeID:"controllerType=0 controllerNumber=1 scan=6628" (0.0)	829.52	TRUE	K16-K27
107	31	0.032967	148	3	1105.9	3	3315.68	3315.68	1.59	[FFDFVKDTBPWFPQEGTIDIK]	>MAPPHis_MPMV	33	53	[GVKVK]	>MAPPHis_MPMV	22	26	K38	K24	K38-K24	240218_MIX-DSBU-5_2.8652.8652.3 File:"240218_MIX-DSBU-5_2.raw", NativeID:"controllerType=0 controllerNumber=1 scan=8652" (0.0)	1014.66	TRUE	K39-K25
11	31	0.032967	175	1	612.31	4	2446.22	2446.22	-0.13	[EAFSLFDKDGDGTITTK]	>calmodulin	14	30	[KMK]	>calmodulin	75	77	K21	K75	K21-K75	240218_MIX-DSBU-5_2.5922.5922.4 File:"240218_MIX-DSBU-5_2.raw", NativeID:"controllerType=0 controllerNumber=1 scan=5922" (0.0)	764.773	TRUE	K21-K75
108	30	0.032967	17	0	833.031	5	4161.12	4161.11	2.16	[FFDFVKDTBPWFPQEGTIDIKR]	>MAPPHis_MPMV	33	54	[YVEQLKQALK]	>MAPPHis_MPMV	10	19	T49	K15	T49-K15	240218_MIX-DSBU-5_2.8756.8756.5 File:"240218_MIX-DSBU-5_2.raw", NativeID:"controllerType=0 controllerNumber=1 scan=8756" (0.0)	1024.29	TRUE	T50-K16
109	29	0.032967	16	1	535.053	4	2137.19	2137.19	-0.92	[YVEQLKQALK]	>MAPPHis_MPMV	10	19	[YADLLK]	>MAPPHis_MPMV	27	32	K15	Y27	K15-Y27	240218_MIX-DSBU-5_2.6462.6462.4 File:"240218_MIX-DSBU-5_2.raw", NativeID:"controllerType=0 controllerNumber=1 scan=6462" (0.0)	814.242	TRUE	K16-Y28
110	29	0.032967	138	2	922.47	4	3686.86	3686.86	0.47	[FFDFVKDTBPWFPQEGTIDIKR]	>MAPPHis_MPMV	33	54	[ELIDKK]	>MAPPHis_MPMV	87	92	K53	K91	K53-K91	240218_MIX-DSBU-5_2.8425.8425.4 File:"240218_MIX-DSBU-5_2.raw", NativeID:"controllerType=0 controllerNumber=1 scan=8425" (0.0)	993.642	TRUE	K54-K92
12	29	0.032967	132	0	708.361	3	2123.07	2123.07	-0.78	{ADQLTEEQIAEFK]	>calmodulin	0	13	[KMK]	>calmodulin	75	77	{0	K75	{0-K75	240218_MIX-DSBU-5_2.5897.5897.3 File:"240218_MIX-DSBU-5_2.raw", NativeID:"controllerType=0 controllerNumber=1 scan=5897" (0.0)	762.585	TRUE	{0-K75
111	29	0	366	1	815.418	5	4073.06	4073.06	0.08	{ADQLTEEQIAEFKEAFSLFDKDGDGTITTK]	>calmodulin	0	30	[GVKVK]	>MAPPHis_MPMV	22	26	S17	K24	S17-K24	240218_MIX-DSBU-5_2.8895.8895.5 File:"240218_MIX-DSBU-5_2.raw", NativeID:"controllerType=0 controllerNumber=1 scan=8895" (0.0)	1037.24	TRUE	S17-K25
115	28	0.032967	72	0	748.184	4	2989.72	2989.71	0.92	[VPVTAFSYWNLIKELIDKK]	>MAPPHis_MPMV	74	92	[GVKVK]	>MAPPHis_MPMV	22	26	K91	K24	K91-K24	240218_MIX-DSBU-5_2.9528.9528.4 File:"240218_MIX-DSBU-5_2.raw", NativeID:"controllerType=0 controllerNumber=1 scan=9528" (0.0)	1095.18	TRUE	K92-K25
113	28	0	29	1	689.857	4	2756.41	2756.41	-1.08	[EAFSLFDKDGDGTITTK]	>calmodulin	14	30	[QALKTR]	>MAPPHis_MPMV	16	21	K21	T20	K21-T20	240218_MIX-DSBU-5_2.6185.6185.4 File:"240218_MIX-DSBU-5_2.raw", NativeID:"controllerType=0 controllerNumber=1 scan=6185" (0.0)	788.709	TRUE	K21-T21
114	28	0	16	5	815.674	4	3259.67	3259.67	-0.08	[EAFSLFDKDGDGTITTK]	>calmodulin	14	30	[YVEQLKQALK]	>MAPPHis_MPMV	10	19	T29	K15	T29-K15	240218_MIX-DSBU-5_2.7622.7622.4 File:"240218_MIX-DSBU-5_2.raw", NativeID:"controllerType=0 controllerNumber=1 scan=7622" (0.0)	920.001	TRUE	T29-K16
116	23	0.05	56	1	620.835	4	2480.32	2480.31	0.78	[VFDKDGNGYISAAELR]	>calmodulin	91	106	[GVKVK]	>MAPPHis_MPMV	22	26	K94	K24	K94-K24	240218_MIX-DSBU-5_2.5431.5431.4 File:"240218_MIX-DSBU-5_2.raw", NativeID:"controllerType=0 controllerNumber=1 scan=5431" (0.0)	719.974	TRUE	K94-K25

## Sheet: MA-CAM_3
Nr	Score	q-val	Pepscore1	Pepscore2	m/z	Charge	M+H+	Calculated Mass	Deviation in ppm	Peptide 1	Protein 1	From	To	Peptide2	Protein 2	From	To	Site1	Site2	linkage	Scan number	Retention time in sec	Sel.	linkages_renumbered
16	199	0	55	38	974.201	3	2920.59	2920.59	1.05	[YADLLKFFDFVK]	>MAPPHis_MPMV	27	38	[YVEQLKQALK]	>MAPPHis_MPMV	10	19	K32	K15	K32-K15	240218_MIX-DSBU-5_3.9774.9774.3 File:"240218_MIX-DSBU-5_3.raw", NativeID:"controllerType=0 controllerNumber=1 scan=9774" (0.0)	1117.97	TRUE	K33-K16
18	188	0	91	58	584.924	5	2920.59	2920.59	1	[YADLLKFFDFVK]	>MAPPHis_MPMV	27	38	[YVEQLKQALK]	>MAPPHis_MPMV	10	19	K32	K15	K32-K15	240218_MIX-DSBU-5_3.9777.9777.5 File:"240218_MIX-DSBU-5_3.raw", NativeID:"controllerType=0 controllerNumber=1 scan=9777" (0.0)	1118.41	TRUE	K33-K16
19	187	0	92	83	473.677	5	2364.36	2364.35	1.06	[YVEQLKQALK]	>MAPPHis_MPMV	10	19	[VKYADLLK]	>MAPPHis_MPMV	25	32	K15	K26	K15-K26	240218_MIX-DSBU-5_3.6607.6607.5 File:"240218_MIX-DSBU-5_3.raw", NativeID:"controllerType=0 controllerNumber=1 scan=6607" (0.0)	827.822	TRUE	K16-K27
20	186	0	110	81	730.904	4	2920.6	2920.59	3.32	[YADLLKFFDFVK]	>MAPPHis_MPMV	27	38	[YVEQLKQALK]	>MAPPHis_MPMV	10	19	K32	K15	K32-K15	240218_MIX-DSBU-5_3.9753.9753.4 File:"240218_MIX-DSBU-5_3.raw", NativeID:"controllerType=0 controllerNumber=1 scan=9753" (0.0)	1116.03	TRUE	K33-K16
21	180	0	81	41	788.789	3	2364.35	2364.35	-0.14	[YVEQLKQALK]	>MAPPHis_MPMV	10	19	[VKYADLLK]	>MAPPHis_MPMV	25	32	K15	K26	K15-K26	240218_MIX-DSBU-5_3.6587.6587.3 File:"240218_MIX-DSBU-5_3.raw", NativeID:"controllerType=0 controllerNumber=1 scan=6587" (0.0)	826.013	TRUE	K16-K27
22	180	0	79	18	889.468	3	2666.39	2666.39	-1.27	{ADQLTEEQIAEFK]	>calmodulin	0	13	[VKYADLLK]	>MAPPHis_MPMV	25	32	{0	K26	{0-K26	240218_MIX-DSBU-5_3.7850.7850.3 File:"240218_MIX-DSBU-5_3.raw", NativeID:"controllerType=0 controllerNumber=1 scan=7850" (0.0)	940.732	TRUE	{0-K27
23	176	0	93	231	859.647	5	4294.2	4294.19	3.34	[VPVTAFSYWNLIKELIDK]	>MAPPHis_MPMV	74	91	[DTBPWFPQEGTIDIKR]	>MAPPHis_MPMV	39	54	K86	K53	K86-K53	240218_MIX-DSBU-5_3.11640.11640.5 File:"240218_MIX-DSBU-5_3.raw", NativeID:"controllerType=0 controllerNumber=1 scan=11640" (0.0)	1288.19	TRUE	K87-K54
24	173	0	293	182	1064.79	4	4256.15	4256.14	2.24	[KEVNPQVMAAVAQTEEILK]	>MAPPHis_MPMV	92	110	[DTBPWFPQEGTIDIKR]	>MAPPHis_MPMV	39	54	K92	K53	K92-K53	240218_MIX-DSBU-5_3.9384.9384.4 File:"240218_MIX-DSBU-5_3.raw", NativeID:"controllerType=0 controllerNumber=1 scan=9384" (0.0)	1082.61	TRUE	K93-K54
25	172	0	230	33	1010.51	5	5048.52	5048.5	3.41	{ADQLTEEQIAEFKEAFSLFDKDGDGTITTK]	>calmodulin	0	30	[YADLLKFFDFVK]	>MAPPHis_MPMV	27	38	S17	K32	S17-K32	240218_MIX-DSBU-5_3.11415.11415.5 File:"240218_MIX-DSBU-5_3.raw", NativeID:"controllerType=0 controllerNumber=1 scan=11415" (0.0)	1267.41	TRUE	S17-K33
26	170	0	362	22	899.26	5	4492.27	4492.27	1.22	{ADQLTEEQIAEFKEAFSLFDKDGDGTITTK]	>calmodulin	0	30	[VKYADLLK]	>MAPPHis_MPMV	25	32	S17	K26	S17-K26	240218_MIX-DSBU-5_3.9607.9607.5 File:"240218_MIX-DSBU-5_3.raw", NativeID:"controllerType=0 controllerNumber=1 scan=9607" (0.0)	1102.96	TRUE	S17-K27
27	168	0	69	109	885.264	5	4422.29	4422.28	2.03	[VPVTAFSYWNLIKELIDKK]	>MAPPHis_MPMV	74	92	[DTBPWFPQEGTIDIKR]	>MAPPHis_MPMV	39	54	K91	K53	K91-K53	240218_MIX-DSBU-5_3.10758.10758.5 File:"240218_MIX-DSBU-5_3.raw", NativeID:"controllerType=0 controllerNumber=1 scan=10758" (0.0)	1208	TRUE	K92-K54
28	167	0	145	41	612.338	4	2446.33	2446.33	1.59	[YADLLKFFDFVK]	>MAPPHis_MPMV	27	38	[ELIDKK]	>MAPPHis_MPMV	87	92	K32	K91	K32-K91	240218_MIX-DSBU-5_3.9670.9670.4 File:"240218_MIX-DSBU-5_3.raw", NativeID:"controllerType=0 controllerNumber=1 scan=9670" (0.0)	1108.63	TRUE	K33-K92
29	164	0	80	40	591.844	4	2364.35	2364.35	-0.23	[YVEQLKQALK]	>MAPPHis_MPMV	10	19	[VKYADLLK]	>MAPPHis_MPMV	25	32	K15	K26	K15-K26	240218_MIX-DSBU-5_3.6585.6585.4 File:"240218_MIX-DSBU-5_3.raw", NativeID:"controllerType=0 controllerNumber=1 scan=6585" (0.0)	825.62	TRUE	K16-K27
30	163	0	83	127	1074.31	4	4294.2	4294.19	3.37	[VPVTAFSYWNLIKELIDK]	>MAPPHis_MPMV	74	91	[DTBPWFPQEGTIDIKR]	>MAPPHis_MPMV	39	54	K86	K53	K86-K53	240218_MIX-DSBU-5_3.11636.11636.4 File:"240218_MIX-DSBU-5_3.raw", NativeID:"controllerType=0 controllerNumber=1 scan=11636" (0.0)	1287.88	TRUE	K87-K54
31	157	0	64	34	373.026	5	1861.1	1861.09	5.23	[VKYADLLK]	>MAPPHis_MPMV	25	32	[QALKTR]	>MAPPHis_MPMV	16	21	K26	T20	K26-T20	240218_MIX-DSBU-5_3.4899.4899.5 File:"240218_MIX-DSBU-5_3.raw", NativeID:"controllerType=0 controllerNumber=1 scan=4899" (0.0)	671.234	TRUE	K27-T21
32	156	0	122	38	1290.64	4	5159.54	5159.52	3.13	[VGDBFQDYYNTFGPEKVPVTAFSYWNLIK]	>MAPPHis_MPMV	58	86	[YADLLKFFDFVK]	>MAPPHis_MPMV	27	38	K73	K32	K73-K32	240218_MIX-DSBU-5_3.12116.12116.4 File:"240218_MIX-DSBU-5_3.raw", NativeID:"controllerType=0 controllerNumber=1 scan=12116" (0.0)	1333.16	TRUE	K74-K33
33	154	0	87	115	1214.37	4	4854.47	4854.47	0.13	[ELIDKKEVNPQVMAAVAQTEEILK]	>MAPPHis_MPMV	87	110	[DTBPWFPQEGTIDIKR]	>MAPPHis_MPMV	39	54	K92	K53	K92-K53	240218_MIX-DSBU-5_3.9278.9278.4 File:"240218_MIX-DSBU-5_3.raw", NativeID:"controllerType=0 controllerNumber=1 scan=9278" (0.0)	1073.02	TRUE	K93-K54
34	151	0	130	23	845.185	4	3377.72	3377.72	-0.5	[DTBPWFPQEGTIDIKR]	>MAPPHis_MPMV	39	54	[YVEQLKQALK]	>MAPPHis_MPMV	10	19	K53	K15	K53-K15	240218_MIX-DSBU-5_3.7802.7802.4 File:"240218_MIX-DSBU-5_3.raw", NativeID:"controllerType=0 controllerNumber=1 scan=7802" (0.0)	936.442	TRUE	K54-K16
35	149	0	97	47	540.814	4	2160.23	2160.23	2.26	[YVEQLKQALK]	>MAPPHis_MPMV	10	19	[ELIDKK]	>MAPPHis_MPMV	87	92	K15	K91	K15-K91	240218_MIX-DSBU-5_3.5604.5604.4 File:"240218_MIX-DSBU-5_3.raw", NativeID:"controllerType=0 controllerNumber=1 scan=5604" (0.0)	736.034	TRUE	K16-K92
36	149	0	135	32	1002.01	4	4005.01	4005.01	-0.3	[FFDFVKDTBPWFPQEGTIDIK]	>MAPPHis_MPMV	33	53	[YVEQLKQALK]	>MAPPHis_MPMV	10	19	K38	K15	K38-K15	240218_MIX-DSBU-5_3.9318.9318.4 File:"240218_MIX-DSBU-5_3.raw", NativeID:"controllerType=0 controllerNumber=1 scan=9318" (0.0)	1076.65	TRUE	K39-K16
37	143	0	82	28	466.027	4	1861.09	1861.09	-1.29	[VKYADLLK]	>MAPPHis_MPMV	25	32	[QALKTR]	>MAPPHis_MPMV	16	21	K26	T20	K26-T20	240218_MIX-DSBU-5_3.4875.4875.4 File:"240218_MIX-DSBU-5_3.raw", NativeID:"controllerType=0 controllerNumber=1 scan=4875" (0.0)	669.11	TRUE	K27-T21
38	142	0	113	144	1249.6	5	6243.97	6243.95	2.45	[VGDBFQDYYNTFGPEKVPVTAFSYWNLIK]	>MAPPHis_MPMV	58	86	[FFDFVKDTBPWFPQEGTIDIK]	>MAPPHis_MPMV	33	53	K73	K38	K73-K38	240218_MIX-DSBU-5_3.11549.11549.5 File:"240218_MIX-DSBU-5_3.raw", NativeID:"controllerType=0 controllerNumber=1 scan=11549" (0.0)	1279.82	TRUE	K74-K39
40	141	0	245	22	581.5	5	2903.47	2903.46	2.96	[DTBPWFPQEGTIDIKR]	>MAPPHis_MPMV	39	54	[ELIDKK]	>MAPPHis_MPMV	87	92	K53	K91	K53-K91	240218_MIX-DSBU-5_3.7190.7190.5 File:"240218_MIX-DSBU-5_3.raw", NativeID:"controllerType=0 controllerNumber=1 scan=7190" (0.0)	880.649	TRUE	K54-K92
39	141	0	266	29	975.495	5	4873.44	4873.42	4.48	[VGDBFQDYYNTFGPEKVPVTAFSYWNLIK]	>MAPPHis_MPMV	58	86	[YVEQLKQALK]	>MAPPHis_MPMV	10	19	K73	K15	K73-K15	240218_MIX-DSBU-5_3.10018.10018.5 File:"240218_MIX-DSBU-5_3.raw", NativeID:"controllerType=0 controllerNumber=1 scan=10018" (0.0)	1140.68	TRUE	K74-K16
42	136	0	45	46	1561.75	4	6243.97	6243.95	3.81	[VGDBFQDYYNTFGPEKVPVTAFSYWNLIK]	>MAPPHis_MPMV	58	86	[FFDFVKDTBPWFPQEGTIDIK]	>MAPPHis_MPMV	33	53	K73	K38	K73-K38	240218_MIX-DSBU-5_3.11562.11562.4 File:"240218_MIX-DSBU-5_3.raw", NativeID:"controllerType=0 controllerNumber=1 scan=11562" (0.0)	1280.87	TRUE	K74-K39
41	136	0	124	35	682.59	5	3408.92	3408.92	1.12	[VPVTAFSYWNLIKELIDKK]	>MAPPHis_MPMV	74	92	[VKYADLLK]	>MAPPHis_MPMV	25	32	K86	K26	K86-K26	240218_MIX-DSBU-5_3.10237.10237.5 File:"240218_MIX-DSBU-5_3.raw", NativeID:"controllerType=0 controllerNumber=1 scan=10237" (0.0)	1160.65	TRUE	K87-K27
43	134	0	83	92	737.889	6	4422.3	4422.28	2.66	[VPVTAFSYWNLIKELIDKK]	>MAPPHis_MPMV	74	92	[DTBPWFPQEGTIDIKR]	>MAPPHis_MPMV	39	54	K91	K53	K91-K53	240218_MIX-DSBU-5_3.10779.10779.6 File:"240218_MIX-DSBU-5_3.raw", NativeID:"controllerType=0 controllerNumber=1 scan=10779" (0.0)	1209.83	TRUE	K92-K54
44	134	0	176	170	971.7	5	4854.47	4854.47	0.1	[ELIDKKEVNPQVMAAVAQTEEILK]	>MAPPHis_MPMV	87	110	[DTBPWFPQEGTIDIKR]	>MAPPHis_MPMV	39	54	T105	K53	T105-K53	240218_MIX-DSBU-5_3.9272.9272.5 File:"240218_MIX-DSBU-5_3.raw", NativeID:"controllerType=0 controllerNumber=1 scan=9272" (0.0)	1072.32	TRUE	T106-K54
45	133	0	25	59	1106.33	4	4422.3	4422.28	2.67	[VPVTAFSYWNLIKELIDKK]	>MAPPHis_MPMV	74	92	[DTBPWFPQEGTIDIKR]	>MAPPHis_MPMV	39	54	K86	K53	K86-K53	240218_MIX-DSBU-5_3.10777.10777.4 File:"240218_MIX-DSBU-5_3.raw", NativeID:"controllerType=0 controllerNumber=1 scan=10777" (0.0)	1209.49	TRUE	K87-K54
46	132	0	222	17	953.286	5	4762.4	4762.4	0.37	{ADQLTEEQIAEFKEAFSLFDKDGDGTITTK]	>calmodulin	0	30	[YVEQLKQALK]	>MAPPHis_MPMV	10	19	K13	K15	K13-K15	240218_MIX-DSBU-5_3.9470.9470.5 File:"240218_MIX-DSBU-5_3.raw", NativeID:"controllerType=0 controllerNumber=1 scan=9470" (0.0)	1090.38	TRUE	K13-K16
47	130	0	336	22	598.748	5	2989.71	2989.71	-0.86	[VPVTAFSYWNLIKELIDKK]	>MAPPHis_MPMV	74	92	[GVKVK]	>MAPPHis_MPMV	22	26	K91	K24	K91-K24	240218_MIX-DSBU-5_3.9546.9546.5 File:"240218_MIX-DSBU-5_3.raw", NativeID:"controllerType=0 controllerNumber=1 scan=9546" (0.0)	1097.45	TRUE	K92-K25
48	129	0	162	97	1124.14	5	5616.66	5616.66	1.01	[VGDBFQDYYNTFGPEKVPVTAFSYWNLIK]	>MAPPHis_MPMV	58	86	[DTBPWFPQEGTIDIKR]	>MAPPHis_MPMV	39	54	K73	K53	K73-K53	240218_MIX-DSBU-5_3.10801.10801.5 File:"240218_MIX-DSBU-5_3.raw", NativeID:"controllerType=0 controllerNumber=1 scan=10801" (0.0)	1211.76	TRUE	K74-K54
49	128	0	250	25	921.467	5	4603.31	4603.29	4.03	[VGDBFQDYYNTFGPEKVPVTAFSYWNLIK]	>MAPPHis_MPMV	58	86	[VKYADLLK]	>MAPPHis_MPMV	25	32	K73	K26	K73-K26	240218_MIX-DSBU-5_3.10270.10270.5 File:"240218_MIX-DSBU-5_3.raw", NativeID:"controllerType=0 controllerNumber=1 scan=10270" (0.0)	1163.74	TRUE	K74-K27
50	128	0	171	38	860.761	6	5159.53	5159.52	1.97	[VGDBFQDYYNTFGPEKVPVTAFSYWNLIK]	>MAPPHis_MPMV	58	86	[YADLLKFFDFVK]	>MAPPHis_MPMV	27	38	K73	K32	K73-K32	240218_MIX-DSBU-5_3.12133.12133.6 File:"240218_MIX-DSBU-5_3.raw", NativeID:"controllerType=0 controllerNumber=1 scan=12133" (0.0)	1334.81	TRUE	K74-K33
52	124	0	132	20	1219.12	4	4873.44	4873.42	4.47	[VGDBFQDYYNTFGPEKVPVTAFSYWNLIK]	>MAPPHis_MPMV	58	86	[YVEQLKQALK]	>MAPPHis_MPMV	10	19	K73	K15	K73-K15	240218_MIX-DSBU-5_3.10022.10022.4 File:"240218_MIX-DSBU-5_3.raw", NativeID:"controllerType=0 controllerNumber=1 scan=10022" (0.0)	1141.06	TRUE	K74-K16
53	124	0	55	84	910.933	4	3640.71	3640.7	3.03	[VGDBFQDYYNTFGPEK]	>MAPPHis_MPMV	58	73	[YADLLKFFDFVK]	>MAPPHis_MPMV	27	38	T68	K32	T68-K32	240218_MIX-DSBU-5_3.10268.10268.4 File:"240218_MIX-DSBU-5_3.raw", NativeID:"controllerType=0 controllerNumber=1 scan=10268" (0.0)	1163.51	TRUE	T69-K33
54	120	0	36	28	414.996	4	1656.96	1656.96	-1.2	[ELIDKK]	>MAPPHis_MPMV	87	92	[QALKTR]	>MAPPHis_MPMV	16	21	K91	T20	K91-T20	240218_MIX-DSBU-5_3.3334.3334.4 File:"240218_MIX-DSBU-5_3.raw", NativeID:"controllerType=0 controllerNumber=1 scan=3334" (0.0)	524.884	TRUE	K92-T21
56	118	0	221	180	940.486	6	5637.88	5637.86	2.13	[FFDFVKDTBPWFPQEGTIDIKR]	>MAPPHis_MPMV	33	54	[ELIDKKEVNPQVMAAVAQTEEILK]	>MAPPHis_MPMV	87	110	K53	T105	K53-T105	240218_MIX-DSBU-5_3.9717.9717.6 File:"240218_MIX-DSBU-5_3.raw", NativeID:"controllerType=0 controllerNumber=1 scan=9717" (0.0)	1112.92	TRUE	K54-T106
55	118	0	223	17	726.622	4	2903.46	2903.46	1.28	[DTBPWFPQEGTIDIKR]	>MAPPHis_MPMV	39	54	[ELIDKK]	>MAPPHis_MPMV	87	92	K53	K91	K53-K91	240218_MIX-DSBU-5_3.7171.7171.4 File:"240218_MIX-DSBU-5_3.raw", NativeID:"controllerType=0 controllerNumber=1 scan=7171" (0.0)	878.936	TRUE	K54-K92
1	117	0	66	7	388.48	4	1550.9	1550.9	1.04	[VKYADLLK]	>MAPPHis_MPMV	25	32	[KMK]	>calmodulin	75	77	K26	K75	K26-K75	240218_MIX-DSBU-5_3.4473.4473.4 File:"240218_MIX-DSBU-5_3.raw", NativeID:"controllerType=0 controllerNumber=1 scan=4473" (0.0)	632.433	TRUE	K27-K75
58	117	0	87	45	473.281	4	1890.1	1890.1	4.84	[VKYADLLK]	>MAPPHis_MPMV	25	32	[ELIDKK]	>MAPPHis_MPMV	87	92	K26	K91	K26-K91	240218_MIX-DSBU-5_3.5677.5677.4 File:"240218_MIX-DSBU-5_3.raw", NativeID:"controllerType=0 controllerNumber=1 scan=5677" (0.0)	742.61	TRUE	K27-K92
59	116	0	81	16	466.033	4	1861.11	1861.09	9.79	[VKYADLLK]	>MAPPHis_MPMV	25	32	[QALKTR]	>MAPPHis_MPMV	16	21	K26	T20	K26-T20	240218_MIX-DSBU-5_3.4896.4896.4 File:"240218_MIX-DSBU-5_3.raw", NativeID:"controllerType=0 controllerNumber=1 scan=4896" (0.0)	670.798	TRUE	K27-T21
2	115	0	125	8	456.013	4	1821.03	1821.03	0.89	[YVEQLKQALK]	>MAPPHis_MPMV	10	19	[KMK]	>calmodulin	75	77	K15	K75	K15-K75	240218_MIX-DSBU-5_3.4501.4501.4 File:"240218_MIX-DSBU-5_3.raw", NativeID:"controllerType=0 controllerNumber=1 scan=4501" (0.0)	634.875	TRUE	K16-K75
61	113	0	47	17	630.702	3	1890.09	1890.1	-1.07	[VKYADLLK]	>MAPPHis_MPMV	25	32	[ELIDKK]	>MAPPHis_MPMV	87	92	K26	K91	K26-K91	240218_MIX-DSBU-5_3.5690.5690.3 File:"240218_MIX-DSBU-5_3.raw", NativeID:"controllerType=0 controllerNumber=1 scan=5690" (0.0)	743.855	TRUE	K27-K92
63	111	0	84	84	1031	4	4120.96	4120.95	2.4	[DTBPWFPQEGTIDIKR]	>MAPPHis_MPMV	39	54	[DTBPWFPQEGTIDIKR]	>MAPPHis_MPMV	39	54	K53	K53	K53-K53	240218_MIX-DSBU-5_3.8903.8903.4 File:"240218_MIX-DSBU-5_3.raw", NativeID:"controllerType=0 controllerNumber=1 scan=8903" (0.0)	1038.23	TRUE	K54-K54
62	111	0	229	20	1063.93	5	5315.64	5315.62	3.16	[RVGDBFQDYYNTFGPEKVPVTAFSYWNLIK]	>MAPPHis_MPMV	57	86	[YADLLKFFDFVK]	>MAPPHis_MPMV	27	38	K73	K32	K73-K32	240218_MIX-DSBU-5_3.11546.11546.5 File:"240218_MIX-DSBU-5_3.raw", NativeID:"controllerType=0 controllerNumber=1 scan=11546" (0.0)	1279.31	TRUE	K74-K33
64	110	0	176	100	971.633	6	5824.76	5824.76	0.32	[EVNPQVMAAVAQTEEILKSNSQTDLEHHHHHH}	>MAPPHis_MPMV	93	125	[DTBPWFPQEGTIDIKR]	>MAPPHis_MPMV	39	54	K110	K53	K110-K53	240218_MIX-DSBU-5_3.8215.8215.6 File:"240218_MIX-DSBU-5_3.raw", NativeID:"controllerType=0 controllerNumber=1 scan=8215" (0.0)	974.209	TRUE	K111-K54
65	109	0	67	42	736.619	5	3679.06	3679.05	3.68	[VPVTAFSYWNLIKELIDKK]	>MAPPHis_MPMV	74	92	[YVEQLKQALK]	>MAPPHis_MPMV	10	19	K86	K15	K86-K15	240218_MIX-DSBU-5_3.10023.10023.5 File:"240218_MIX-DSBU-5_3.raw", NativeID:"controllerType=0 controllerNumber=1 scan=10023" (0.0)	1141.14	TRUE	K87-K16
66	108	0	55	18	490.972	3	1470.9	1470.89	8.68	[ELIDKK]	>MAPPHis_MPMV	87	92	[GVKVK]	>MAPPHis_MPMV	22	26	K91	K24	K91-K24	240218_MIX-DSBU-5_3.3143.3143.3 File:"240218_MIX-DSBU-5_3.raw", NativeID:"controllerType=0 controllerNumber=1 scan=3143" (0.0)	507.163	TRUE	K92-K25
67	107	0	106	15	605.086	4	2417.32	2417.32	-0.64	[YADLLKFFDFVK]	>MAPPHis_MPMV	27	38	[QALKTR]	>MAPPHis_MPMV	16	21	K32	T20	K32-T20	240218_MIX-DSBU-5_3.9209.9209.4 File:"240218_MIX-DSBU-5_3.raw", NativeID:"controllerType=0 controllerNumber=1 scan=9209" (0.0)	1066.42	TRUE	K33-T21
70	101	0	231	10	1006.71	5	5029.53	5029.52	1.42	[RVGDBFQDYYNTFGPEKVPVTAFSYWNLIK]	>MAPPHis_MPMV	57	86	[YVEQLKQALK]	>MAPPHis_MPMV	10	19	K73	K15	K73-K15	240218_MIX-DSBU-5_3.9527.9527.5 File:"240218_MIX-DSBU-5_3.raw", NativeID:"controllerType=0 controllerNumber=1 scan=9527" (0.0)	1095.7	TRUE	K74-K16
69	101	0	181	16	1032.71	5	5159.55	5159.52	4.8	[VGDBFQDYYNTFGPEKVPVTAFSYWNLIK]	>MAPPHis_MPMV	58	86	[YADLLKFFDFVK]	>MAPPHis_MPMV	27	38	K73	K32	K73-K32	240218_MIX-DSBU-5_3.12144.12144.5 File:"240218_MIX-DSBU-5_3.raw", NativeID:"controllerType=0 controllerNumber=1 scan=12144" (0.0)	1335.7	TRUE	K74-K33
71	100	0	20	20	1474.77	3	4422.3	4422.28	2.63	[VPVTAFSYWNLIKELIDKK]	>MAPPHis_MPMV	74	92	[DTBPWFPQEGTIDIKR]	>MAPPHis_MPMV	39	54	K86	K53	K86-K53	240218_MIX-DSBU-5_3.10797.10797.3 File:"240218_MIX-DSBU-5_3.raw", NativeID:"controllerType=0 controllerNumber=1 scan=10797" (0.0)	1211.24	TRUE	K87-K54
72	99	0	60	24	490.967	3	1470.89	1470.89	-1.41	[ELIDKK]	>MAPPHis_MPMV	87	92	[GVKVK]	>MAPPHis_MPMV	22	26	K91	K24	K91-K24	240218_MIX-DSBU-5_3.3122.3122.3 File:"240218_MIX-DSBU-5_3.raw", NativeID:"controllerType=0 controllerNumber=1 scan=3122" (0.0)	505.289	TRUE	K92-K25
73	99	0	41	25	368.481	4	1470.9	1470.89	8.67	[ELIDKK]	>MAPPHis_MPMV	87	92	[GVKVK]	>MAPPHis_MPMV	22	26	K91	K24	K91-K24	240218_MIX-DSBU-5_3.3142.3142.4 File:"240218_MIX-DSBU-5_3.raw", NativeID:"controllerType=0 controllerNumber=1 scan=3142" (0.0)	506.894	TRUE	K92-K25
74	98	0	58	10	720.749	3	2160.23	2160.23	2.26	[YVEQLKQALK]	>MAPPHis_MPMV	10	19	[ELIDKK]	>MAPPHis_MPMV	87	92	K15	K91	K15-K91	240218_MIX-DSBU-5_3.5620.5620.3 File:"240218_MIX-DSBU-5_3.raw", NativeID:"controllerType=0 controllerNumber=1 scan=5620" (0.0)	737.348	TRUE	K16-K92
75	97	0	353	5	852.636	5	4259.15	4259.14	3.84	{ADQLTEEQIAEFKEAFSLFDKDGDGTITTK]	>calmodulin	0	30	[QALKTR]	>MAPPHis_MPMV	16	21	S17	K19	S17-K19	240218_MIX-DSBU-5_3.8950.8950.5 File:"240218_MIX-DSBU-5_3.raw", NativeID:"controllerType=0 controllerNumber=1 scan=8950" (0.0)	1042.72	TRUE	S17-K20
76	94	0	33	19	368.477	4	1470.89	1470.89	-1.37	[ELIDKK]	>MAPPHis_MPMV	87	92	[GVKVK]	>MAPPHis_MPMV	22	26	K91	K24	K91-K24	240218_MIX-DSBU-5_3.3121.3121.4 File:"240218_MIX-DSBU-5_3.raw", NativeID:"controllerType=0 controllerNumber=1 scan=3121" (0.0)	505.212	TRUE	K92-K25
77	91	0	68	13	1041.94	5	5205.68	5205.68	-0.48	[FFDFVKDTBPWFPQEGTIDIKR]	>MAPPHis_MPMV	33	54	[VPVTAFSYWNLIKELIDKK]	>MAPPHis_MPMV	74	92	K53	Y81	K53-Y81	240218_MIX-DSBU-5_3.10997.10997.5 File:"240218_MIX-DSBU-5_3.raw", NativeID:"controllerType=0 controllerNumber=1 scan=10997" (0.0)	1229.37	TRUE	K54-Y82
78	89	0	82	11	801.808	5	4005.01	4005.01	-0.41	[FFDFVKDTBPWFPQEGTIDIK]	>MAPPHis_MPMV	33	53	[YVEQLKQALK]	>MAPPHis_MPMV	10	19	T49	K15	T49-K15	240218_MIX-DSBU-5_3.9338.9338.5 File:"240218_MIX-DSBU-5_3.raw", NativeID:"controllerType=0 controllerNumber=1 scan=9338" (0.0)	1078.51	TRUE	T50-K16
79	87	0	60	10	1452.24	2	2903.47	2903.46	3.02	[DTBPWFPQEGTIDIKR]	>MAPPHis_MPMV	39	54	[ELIDKK]	>MAPPHis_MPMV	87	92	K53	K91	K53-K91	240218_MIX-DSBU-5_3.7198.7198.2 File:"240218_MIX-DSBU-5_3.raw", NativeID:"controllerType=0 controllerNumber=1 scan=7198" (0.0)	881.337	TRUE	K54-K92
3	86	0	40	1	607.682	3	1821.03	1821.03	0.96	[YVEQLKQALK]	>MAPPHis_MPMV	10	19	[KMK]	>calmodulin	75	77	K15	K75	K15-K75	240218_MIX-DSBU-5_3.4506.4506.3 File:"240218_MIX-DSBU-5_3.raw", NativeID:"controllerType=0 controllerNumber=1 scan=4506" (0.0)	635.274	TRUE	K16-K75
4	85	0	51	0	517.638	3	1550.9	1550.9	1.04	[VKYADLLK]	>MAPPHis_MPMV	25	32	[KMK]	>calmodulin	75	77	K26	K75	K26-K75	240218_MIX-DSBU-5_3.4477.4477.3 File:"240218_MIX-DSBU-5_3.raw", NativeID:"controllerType=0 controllerNumber=1 scan=4477" (0.0)	632.766	TRUE	K27-K75
80	83	0	103	166	1008.71	5	5039.54	5039.53	1.18	[FFDFVKDTBPWFPQEGTIDIKR]	>MAPPHis_MPMV	33	54	[KEVNPQVMAAVAQTEEILK]	>MAPPHis_MPMV	92	110	T49	K92	T49-K92	240218_MIX-DSBU-5_3.9833.9833.5 File:"240218_MIX-DSBU-5_3.raw", NativeID:"controllerType=0 controllerNumber=1 scan=9833" (0.0)	1123.41	TRUE	T50-K93
84	82	0	73	9	816.115	3	2446.33	2446.33	1.54	[YADLLKFFDFVK]	>MAPPHis_MPMV	27	38	[ELIDKK]	>MAPPHis_MPMV	87	92	K32	K91	K32-K91	240218_MIX-DSBU-5_3.9675.9675.3 File:"240218_MIX-DSBU-5_3.raw", NativeID:"controllerType=0 controllerNumber=1 scan=9675" (0.0)	1109.03	TRUE	K33-K92
83	82	0	62	9	1025.21	4	4097.84	4097.83	1.94	[DTBPWFPQEGTIDIKR]	>MAPPHis_MPMV	39	54	[VGDBFQDYYNTFGPEK]	>MAPPHis_MPMV	58	73	K53	Y65	K53-Y65	240218_MIX-DSBU-5_3.8431.8431.4 File:"240218_MIX-DSBU-5_3.raw", NativeID:"controllerType=0 controllerNumber=1 scan=8431" (0.0)	994.048	TRUE	K54-Y66
81	82	0	35	27	1063.06	6	6373.31	6373.29	2.15	[VPVTAFSYWNLIKELIDKKEVNPQVMAAVAQTEEILK]	>MAPPHis_MPMV	74	110	[DTBPWFPQEGTIDIKR]	>MAPPHis_MPMV	39	54	T105	K53	T105-K53	240218_MIX-DSBU-5_3.11474.11474.6 File:"240218_MIX-DSBU-5_3.raw", NativeID:"controllerType=0 controllerNumber=1 scan=11474" (0.0)	1272.88	TRUE	T106-K54
82	82	0	25	13	552.992	3	1656.96	1656.96	-1.27	[ELIDKK]	>MAPPHis_MPMV	87	92	[QALKTR]	>MAPPHis_MPMV	16	21	K91	K19	K91-K19	240218_MIX-DSBU-5_3.3345.3345.3 File:"240218_MIX-DSBU-5_3.raw", NativeID:"controllerType=0 controllerNumber=1 scan=3345" (0.0)	525.78	TRUE	K92-K20
85	81	0	28	1	1036.53	3	3107.58	3107.59	-1.46	[DTBPWFPQEGTIDIKR]	>MAPPHis_MPMV	39	54	[VKYADLLK]	>MAPPHis_MPMV	25	32	K53	K26	K53-K26	240218_MIX-DSBU-5_3.8063.8063.3 File:"240218_MIX-DSBU-5_3.raw", NativeID:"controllerType=0 controllerNumber=1 scan=8063" (0.0)	960.553	TRUE	K54-K27
86	80	0	49	25	852.035	5	4256.15	4256.14	2.65	[KEVNPQVMAAVAQTEEILK]	>MAPPHis_MPMV	92	110	[DTBPWFPQEGTIDIKR]	>MAPPHis_MPMV	39	54	K92	T49	K92-T49	240218_MIX-DSBU-5_3.9419.9419.5 File:"240218_MIX-DSBU-5_3.raw", NativeID:"controllerType=0 controllerNumber=1 scan=9419" (0.0)	1085.86	TRUE	K93-T50
87	79	0	102	28	487.043	4	1945.15	1945.15	0.51	[YVEQLKQALK]	>MAPPHis_MPMV	10	19	[GVKVK]	>MAPPHis_MPMV	22	26	K15	K24	K15-K24	240218_MIX-DSBU-5_3.4726.4726.4 File:"240218_MIX-DSBU-5_3.raw", NativeID:"controllerType=0 controllerNumber=1 scan=4726" (0.0)	655.384	TRUE	K16-K25
88	76	0	29	9	885.265	5	4422.3	4422.28	2.44	[VPVTAFSYWNLIKELIDKK]	>MAPPHis_MPMV	74	92	[DTBPWFPQEGTIDIKR]	>MAPPHis_MPMV	39	54	S80	K53	S80-K53	240218_MIX-DSBU-5_3.10915.10915.5 File:"240218_MIX-DSBU-5_3.raw", NativeID:"controllerType=0 controllerNumber=1 scan=10915" (0.0)	1221.96	TRUE	S81-K54
91	67	0	81	1	1123.82	4	4492.27	4492.27	1.31	{ADQLTEEQIAEFKEAFSLFDKDGDGTITTK]	>calmodulin	0	30	[VKYADLLK]	>MAPPHis_MPMV	25	32	K13	K26	K13-K26	240218_MIX-DSBU-5_3.9625.9625.4 File:"240218_MIX-DSBU-5_3.raw", NativeID:"controllerType=0 controllerNumber=1 scan=9625" (0.0)	1104.43	TRUE	K13-K27
93	63	0	22	11	591.845	4	2364.36	2364.35	2.46	[YVEQLKQALK]	>MAPPHis_MPMV	10	19	[VKYADLLK]	>MAPPHis_MPMV	25	32	K15	K26	K15-K26	240218_MIX-DSBU-5_3.6714.6714.4 File:"240218_MIX-DSBU-5_3.raw", NativeID:"controllerType=0 controllerNumber=1 scan=6714" (0.0)	837.542	TRUE	K16-K27
92	63	0	148	9	749.734	3	2247.19	2247.19	-0.31	{ADQLTEEQIAEFK]	>calmodulin	0	13	[GVKVK]	>MAPPHis_MPMV	22	26	{0	K24	{0-K24	240218_MIX-DSBU-5_3.6056.6056.3 File:"240218_MIX-DSBU-5_3.raw", NativeID:"controllerType=0 controllerNumber=1 scan=6056" (0.0)	777.268	TRUE	{0-K25
95	59	0	131	7	738.177	5	3686.86	3686.86	0.13	[FFDFVKDTBPWFPQEGTIDIKR]	>MAPPHis_MPMV	33	54	[ELIDKK]	>MAPPHis_MPMV	87	92	K53	K91	K53-K91	240218_MIX-DSBU-5_3.8413.8413.5 File:"240218_MIX-DSBU-5_3.raw", NativeID:"controllerType=0 controllerNumber=1 scan=8413" (0.0)	992.589	TRUE	K54-K92
96	58	0	60	6	777.652	4	3107.59	3107.59	0.32	[DTBPWFPQEGTIDIKR]	>MAPPHis_MPMV	39	54	[VKYADLLK]	>MAPPHis_MPMV	25	32	K53	K26	K53-K26	240218_MIX-DSBU-5_3.8041.8041.4 File:"240218_MIX-DSBU-5_3.raw", NativeID:"controllerType=0 controllerNumber=1 scan=8041" (0.0)	958.587	TRUE	K54-K27
97	54	0	41	31	1159.85	4	4636.39	4636.37	4.65	[DTBPWFPQEGTIDIKRWR]	>MAPPHis_MPMV	39	56	[VPVTAFSYWNLIKELIDK]	>MAPPHis_MPMV	74	91	T49	K86	T49-K86	240218_MIX-DSBU-5_3.11618.11618.4 File:"240218_MIX-DSBU-5_3.raw", NativeID:"controllerType=0 controllerNumber=1 scan=11618" (0.0)	1286.16	TRUE	T50-K87
5	53	0	15	0	449.595	3	1346.77	1346.77	0.12	[ELIDKK]	>MAPPHis_MPMV	87	92	[KMK]	>calmodulin	75	77	K91	K75	K91-K75	240218_MIX-DSBU-5_3.2645.2645.3 File:"240218_MIX-DSBU-5_3.raw", NativeID:"controllerType=0 controllerNumber=1 scan=2645" (0.0)	460.611	TRUE	K92-K75
98	52	0	37	7	621.034	3	1861.09	1861.09	-1.68	[VKYADLLK]	>MAPPHis_MPMV	25	32	[QALKTR]	>MAPPHis_MPMV	16	21	K26	T20	K26-T20	240218_MIX-DSBU-5_3.4877.4877.3 File:"240218_MIX-DSBU-5_3.raw", NativeID:"controllerType=0 controllerNumber=1 scan=4877" (0.0)	669.268	TRUE	K27-T21
99	49	0	23	50	928.084	5	4636.39	4636.37	4.68	[DTBPWFPQEGTIDIKRWR]	>MAPPHis_MPMV	39	56	[VPVTAFSYWNLIKELIDK]	>MAPPHis_MPMV	74	91	K53	K86	K53-K86	240218_MIX-DSBU-5_3.11611.11611.5 File:"240218_MIX-DSBU-5_3.raw", NativeID:"controllerType=0 controllerNumber=1 scan=11611" (0.0)	1285.53	TRUE	K54-K87
100	48	0	137	5	968.493	3	2903.47	2903.46	1.31	[DTBPWFPQEGTIDIKR]	>MAPPHis_MPMV	39	54	[ELIDKK]	>MAPPHis_MPMV	87	92	K53	K91	K53-K91	240218_MIX-DSBU-5_3.7181.7181.3 File:"240218_MIX-DSBU-5_3.raw", NativeID:"controllerType=0 controllerNumber=1 scan=7181" (0.0)	879.737	TRUE	K54-K92
101	47	0	185	5	1093.3	4	4370.16	4370.16	0.4	[VGDBFQDYYNTFGPEKVPVTAFSYWNLIK]	>MAPPHis_MPMV	58	86	[QALKTR]	>MAPPHis_MPMV	16	21	K73	T20	K73-T20	240218_MIX-DSBU-5_3.9647.9647.4 File:"240218_MIX-DSBU-5_3.raw", NativeID:"controllerType=0 controllerNumber=1 scan=9647" (0.0)	1106.6	TRUE	K74-T21
105	40	0	86	4	719.369	4	2874.45	2874.46	-0.68	[DTBPWFPQEGTIDIKR]	>MAPPHis_MPMV	39	54	[QALKTR]	>MAPPHis_MPMV	16	21	K53	T20	K53-T20	240218_MIX-DSBU-5_3.6586.6586.4 File:"240218_MIX-DSBU-5_3.raw", NativeID:"controllerType=0 controllerNumber=1 scan=6586" (0.0)	825.889	TRUE	K54-T21
108	36	0	9	10	480.286	4	1918.12	1918.11	6.08	[QALKTRGVK]	>MAPPHis_MPMV	16	24	[YADLLK]	>MAPPHis_MPMV	27	32	K19	Y27	K19-Y27	240218_MIX-DSBU-5_3.4991.4991.4 File:"240218_MIX-DSBU-5_3.raw", NativeID:"controllerType=0 controllerNumber=1 scan=4991" (0.0)	679.573	TRUE	K20-Y28
9	36	0	154	3	612.31	4	2446.22	2446.22	0.47	[EAFSLFDKDGDGTITTK]	>calmodulin	14	30	[KMK]	>calmodulin	75	77	K21	K75	K21-K75	240218_MIX-DSBU-5_3.5900.5900.4 File:"240218_MIX-DSBU-5_3.raw", NativeID:"controllerType=0 controllerNumber=1 scan=5900" (0.0)	763.015	TRUE	K21-K75
111	35	0	19	7	815.674	4	3259.67	3259.67	-0.01	[EAFSLFDKDGDGTITTK]	>calmodulin	14	30	[YVEQLKQALK]	>MAPPHis_MPMV	10	19	K21	K15	K21-K15	240218_MIX-DSBU-5_3.7612.7612.4 File:"240218_MIX-DSBU-5_3.raw", NativeID:"controllerType=0 controllerNumber=1 scan=7612" (0.0)	919.2	TRUE	K21-K16
112	34	0	16	2	868.452	6	5205.68	5205.68	-0.49	[FFDFVKDTBPWFPQEGTIDIKR]	>MAPPHis_MPMV	33	54	[VPVTAFSYWNLIKELIDKK]	>MAPPHis_MPMV	74	92	T49	K91	T49-K91	240218_MIX-DSBU-5_3.10996.10996.6 File:"240218_MIX-DSBU-5_3.raw", NativeID:"controllerType=0 controllerNumber=1 scan=10996" (0.0)	1229.11	TRUE	T50-K92
114	34	0	339	2	815.42	5	4073.07	4073.06	2.1	{ADQLTEEQIAEFKEAFSLFDKDGDGTITTK]	>calmodulin	0	30	[GVKVK]	>MAPPHis_MPMV	22	26	S17	K24	S17-K24	240218_MIX-DSBU-5_3.8899.8899.5 File:"240218_MIX-DSBU-5_3.raw", NativeID:"controllerType=0 controllerNumber=1 scan=8899" (0.0)	1037.91	TRUE	S17-K25
118	33	0	151	5	1105.9	3	3315.68	3315.68	0.82	[FFDFVKDTBPWFPQEGTIDIK]	>MAPPHis_MPMV	33	53	[GVKVK]	>MAPPHis_MPMV	22	26	K38	K24	K38-K24	240218_MIX-DSBU-5_3.8645.8645.3 File:"240218_MIX-DSBU-5_3.raw", NativeID:"controllerType=0 controllerNumber=1 scan=8645" (0.0)	1014.09	TRUE	K39-K25
116	33	0	73	7	1016.33	5	5077.63	5077.59	8.08	[FFDFVKDTBPWFPQEGTIDIKR]	>MAPPHis_MPMV	33	54	[VPVTAFSYWNLIKELIDK]	>MAPPHis_MPMV	74	91	T49	K86	T49-K86	240218_MIX-DSBU-5_3.11703.11703.5 File:"240218_MIX-DSBU-5_3.raw", NativeID:"controllerType=0 controllerNumber=1 scan=11703" (0.0)	1294.1	TRUE	T50-K87
117	33	0	139	2	922.47	4	3686.86	3686.86	0.14	[FFDFVKDTBPWFPQEGTIDIKR]	>MAPPHis_MPMV	33	54	[ELIDKK]	>MAPPHis_MPMV	87	92	K53	K91	K53-K91	240218_MIX-DSBU-5_3.8418.8418.4 File:"240218_MIX-DSBU-5_3.raw", NativeID:"controllerType=0 controllerNumber=1 scan=8418" (0.0)	992.992	TRUE	K54-K92
119	33	0	109	4	635.964	5	3175.79	3175.79	0.48	[VPVTAFSYWNLIKELIDKK]	>MAPPHis_MPMV	74	92	[QALKTR]	>MAPPHis_MPMV	16	21	K91	T20	K91-T20	240218_MIX-DSBU-5_3.9600.9600.5 File:"240218_MIX-DSBU-5_3.raw", NativeID:"controllerType=0 controllerNumber=1 scan=9600" (0.0)	1102.2	TRUE	K92-T21
10	33	0	141	2	708.362	3	2123.07	2123.07	0.51	{ADQLTEEQIAEFK]	>calmodulin	0	13	[KMK]	>calmodulin	75	77	{0	K75	{0-K75	240218_MIX-DSBU-5_3.5884.5884.3 File:"240218_MIX-DSBU-5_3.raw", NativeID:"controllerType=0 controllerNumber=1 scan=5884" (0.0)	761.734	TRUE	{0-K75
122	31	0.00869565	57	4	649.055	3	1945.15	1945.15	0.55	[YVEQLKQALK]	>MAPPHis_MPMV	10	19	[GVKVK]	>MAPPHis_MPMV	22	26	K15	K24	K15-K24	240218_MIX-DSBU-5_3.4734.4734.3 File:"240218_MIX-DSBU-5_3.raw", NativeID:"controllerType=0 controllerNumber=1 scan=4734" (0.0)	656.268	TRUE	K16-K25
12	31	0.00869565	11	0	713.692	3	2139.06	2139.06	-1	{ADQLTEEQIAEFK]	>calmodulin	0	13	[KmK]	>calmodulin	75	77	{0	K75	{0-K75	240218_MIX-DSBU-5_3.5913.5913.3 File:"240218_MIX-DSBU-5_3.raw", NativeID:"controllerType=0 controllerNumber=1 scan=5913" (0.0)	764.328	TRUE	{0-K75
123	30	0.00869565	70	6	942.488	5	4708.41	4708.4	1.41	[YADLLKFFDFVKDTBPWFPQEGTIDIK]	>MAPPHis_MPMV	27	53	[YVEQLKQALK]	>MAPPHis_MPMV	10	19	K32	K15	K32-K15	240218_MIX-DSBU-5_3.10670.10670.5 File:"240218_MIX-DSBU-5_3.raw", NativeID:"controllerType=0 controllerNumber=1 scan=10670" (0.0)	1199.97	TRUE	K33-K16
124	30	0.00869565	78	2	1167.92	3	3501.76	3501.75	1.45	[FFDFVKDTBPWFPQEGTIDIK]	>MAPPHis_MPMV	33	53	[QALKTR]	>MAPPHis_MPMV	16	21	K38	K19	K38-K19	240218_MIX-DSBU-5_3.8698.8698.3 File:"240218_MIX-DSBU-5_3.raw", NativeID:"controllerType=0 controllerNumber=1 scan=8698" (0.0)	1019.1	TRUE	K39-K20
125	29	0.00869565	210	3	1046.78	4	4184.09	4184.08	0.79	[VGDBFQDYYNTFGPEKVPVTAFSYWNLIK]	>MAPPHis_MPMV	58	86	[GVKVK]	>MAPPHis_MPMV	22	26	K73	K24	K73-K24	240218_MIX-DSBU-5_3.9606.9606.4 File:"240218_MIX-DSBU-5_3.raw", NativeID:"controllerType=0 controllerNumber=1 scan=9606" (0.0)	1102.69	TRUE	K74-K25
13	29	0.00869565	96	0	816.077	3	2446.22	2446.22	-0.2	[EAFSLFDKDGDGTITTK]	>calmodulin	14	30	[KMK]	>calmodulin	75	77	K21	K75	K21-K75	240218_MIX-DSBU-5_3.5905.5905.3 File:"240218_MIX-DSBU-5_3.raw", NativeID:"controllerType=0 controllerNumber=1 scan=5905" (0.0)	763.625	TRUE	K21-K75
14	27	0	31	0	641.822	4	2564.27	2564.26	1.61	[DTBPWFPQEGTIDIKR]	>MAPPHis_MPMV	39	54	[KMK]	>calmodulin	75	77	K53	K75	K53-K75	240218_MIX-DSBU-5_3.6469.6469.4 File:"240218_MIX-DSBU-5_3.raw", NativeID:"controllerType=0 controllerNumber=1 scan=6469" (0.0)	815.024	TRUE	K54-K75
131	26	0.0234375	98	1	876.195	4	3501.76	3501.75	1.46	[FFDFVKDTBPWFPQEGTIDIK]	>MAPPHis_MPMV	33	53	[QALKTR]	>MAPPHis_MPMV	16	21	K38	T20	K38-T20	240218_MIX-DSBU-5_3.8695.8695.4 File:"240218_MIX-DSBU-5_3.raw", NativeID:"controllerType=0 controllerNumber=1 scan=8695" (0.0)	1018.81	TRUE	K39-T21
130	26	0.016129	29	1	896.799	3	2688.38	2688.38	-0.14	[DTBPWFPQEGTIDIKR]	>MAPPHis_MPMV	39	54	[GVKVK]	>MAPPHis_MPMV	22	26	K53	K24	K53-K24	240218_MIX-DSBU-5_3.6556.6556.3 File:"240218_MIX-DSBU-5_3.raw", NativeID:"controllerType=0 controllerNumber=1 scan=6556" (0.0)	823.051	TRUE	K54-K25
132	26	0.0234375	361	3	868.844	5	4340.19	4340.19	1.31	[RVGDBFQDYYNTFGPEKVPVTAFSYWNLIK]	>MAPPHis_MPMV	57	86	[GVKVK]	>MAPPHis_MPMV	22	26	K73	K24	K73-K24	240218_MIX-DSBU-5_3.9135.9135.5 File:"240218_MIX-DSBU-5_3.raw", NativeID:"controllerType=0 controllerNumber=1 scan=9135" (0.0)	1059.5	TRUE	K74-K25
128	26	0.016129	78	4	1151.58	4	4603.31	4603.29	3.99	[VGDBFQDYYNTFGPEKVPVTAFSYWNLIK]	>MAPPHis_MPMV	58	86	[VKYADLLK]	>MAPPHis_MPMV	25	32	K73	K26	K73-K26	240218_MIX-DSBU-5_3.10267.10267.4 File:"240218_MIX-DSBU-5_3.raw", NativeID:"controllerType=0 controllerNumber=1 scan=10267" (0.0)	1163.24	TRUE	K74-K27
129	26	0	73	1	620.834	4	2480.31	2480.31	-0.69	[VFDKDGNGYISAAELR]	>calmodulin	91	106	[GVKVK]	>MAPPHis_MPMV	22	26	K94	K24	K94-K24	240218_MIX-DSBU-5_3.5425.5425.4 File:"240218_MIX-DSBU-5_3.raw", NativeID:"controllerType=0 controllerNumber=1 scan=5425" (0.0)	719.731	TRUE	K94-K25
133	25	0.0461538	235	2	837.623	5	4184.09	4184.08	0.78	[VGDBFQDYYNTFGPEKVPVTAFSYWNLIK]	>MAPPHis_MPMV	58	86	[GVKVK]	>MAPPHis_MPMV	22	26	K73	K24	K73-K24	240218_MIX-DSBU-5_3.9608.9608.5 File:"240218_MIX-DSBU-5_3.raw", NativeID:"controllerType=0 controllerNumber=1 scan=9608" (0.0)	1103.08	TRUE	K74-K25

## Sheet: MA_1
Nr	Score	q-val	Pepscore1	Pepscore2	m/z	Charge	M+H+	Calculated Mass	Deviation in ppm	Peptide 1	Protein 1	From	To	Peptide2	Protein 2	From	To	Site1	Site2	linkage	Scan number	Retention time in sec	Sel.	linkages_renumbered
2	207	0	86	42	974.197	3	2920.58	2920.59	-3.15	[YADLLKFFDFVK]	>MAPPHis_MPMV	27	38	[YVEQLKQALK]	>MAPPHis_MPMV	10	19	K32	K15	K32-K15	240711_mMAPPHis_DSBU_1.9881.9881.3 File:"240711_mMAPPHis_DSBU_1.raw", NativeID:"controllerType=0 controllerNumber=1 scan=9881" (0.0)	1190.32	TRUE	K33-K16
3	206	0	105	62	730.9	4	2920.58	2920.59	-2.78	[YADLLKFFDFVK]	>MAPPHis_MPMV	27	38	[YVEQLKQALK]	>MAPPHis_MPMV	10	19	K32	K15	K32-K15	240711_mMAPPHis_DSBU_1.10001.10001.4 File:"240711_mMAPPHis_DSBU_1.raw", NativeID:"controllerType=0 controllerNumber=1 scan=10001" (0.0)	1201.62	TRUE	K33-K16
4	199	0	68	162	1106.32	4	4422.27	4422.28	-2.08	[VPVTAFSYWNLIKELIDKK]	>MAPPHis_MPMV	74	92	[DTBPWFPQEGTIDIKR]	>MAPPHis_MPMV	39	54	K91	K53	K91-K53	240711_mMAPPHis_DSBU_1.10617.10617.4 File:"240711_mMAPPHis_DSBU_1.raw", NativeID:"controllerType=0 controllerNumber=1 scan=10617" (0.0)	1258.7	TRUE	K92-K54
5	198	0	54	40	788.788	3	2364.35	2364.35	-2.39	[YVEQLKQALK]	>MAPPHis_MPMV	10	19	[VKYADLLK]	>MAPPHis_MPMV	25	32	K15	K26	K15-K26	240711_mMAPPHis_DSBU_1.6567.6567.3 File:"240711_mMAPPHis_DSBU_1.raw", NativeID:"controllerType=0 controllerNumber=1 scan=6567" (0.0)	883.836	TRUE	K16-K27
6	196	0	100	61	974.2	3	2920.58	2920.59	-0.64	[YADLLKFFDFVK]	>MAPPHis_MPMV	27	38	[YVEQLKQALK]	>MAPPHis_MPMV	10	19	K32	K15	K32-K15	240711_mMAPPHis_DSBU_1.9733.9733.3 File:"240711_mMAPPHis_DSBU_1.raw", NativeID:"controllerType=0 controllerNumber=1 scan=9733" (0.0)	1176.63	TRUE	K33-K16
8	191	0	93	80	473.675	5	2364.35	2364.35	-2.3	[YVEQLKQALK]	>MAPPHis_MPMV	10	19	[VKYADLLK]	>MAPPHis_MPMV	25	32	K15	K26	K15-K26	240711_mMAPPHis_DSBU_1.6444.6444.5 File:"240711_mMAPPHis_DSBU_1.raw", NativeID:"controllerType=0 controllerNumber=1 scan=6444" (0.0)	872.801	TRUE	K16-K27
9	191	0	78	45	591.842	4	2364.34	2364.35	-3.84	[YVEQLKQALK]	>MAPPHis_MPMV	10	19	[VKYADLLK]	>MAPPHis_MPMV	25	32	K15	K26	K15-K26	240711_mMAPPHis_DSBU_1.6825.6825.4 File:"240711_mMAPPHis_DSBU_1.raw", NativeID:"controllerType=0 controllerNumber=1 scan=6825" (0.0)	907.489	TRUE	K16-K27
7	191	0	81	69	1214.24	3	3640.69	3640.7	-1.11	[VGDBFQDYYNTFGPEK]	>MAPPHis_MPMV	58	73	[YADLLKFFDFVK]	>MAPPHis_MPMV	27	38	T68	K32	T68-K32	240711_mMAPPHis_DSBU_1.10190.10190.3 File:"240711_mMAPPHis_DSBU_1.raw", NativeID:"controllerType=0 controllerNumber=1 scan=10190" (0.0)	1219.22	TRUE	T69-K33
10	190	0	93	82	730.901	4	2920.58	2920.59	-0.69	[YADLLKFFDFVK]	>MAPPHis_MPMV	27	38	[YVEQLKQALK]	>MAPPHis_MPMV	10	19	K32	K15	K32-K15	240711_mMAPPHis_DSBU_1.9731.9731.4 File:"240711_mMAPPHis_DSBU_1.raw", NativeID:"controllerType=0 controllerNumber=1 scan=9731" (0.0)	1176.24	TRUE	K33-K16
11	189	0	84	47	591.842	4	2364.35	2364.35	-3.43	[YVEQLKQALK]	>MAPPHis_MPMV	10	19	[VKYADLLK]	>MAPPHis_MPMV	25	32	K15	K26	K15-K26	240711_mMAPPHis_DSBU_1.6675.6675.4 File:"240711_mMAPPHis_DSBU_1.raw", NativeID:"controllerType=0 controllerNumber=1 scan=6675" (0.0)	893.867	TRUE	K16-K27
12	187	0	75	54	584.921	5	2920.58	2920.59	-3.28	[YADLLKFFDFVK]	>MAPPHis_MPMV	27	38	[YVEQLKQALK]	>MAPPHis_MPMV	10	19	K32	K15	K32-K15	240711_mMAPPHis_DSBU_1.9755.9755.5 File:"240711_mMAPPHis_DSBU_1.raw", NativeID:"controllerType=0 controllerNumber=1 scan=9755" (0.0)	1178.65	TRUE	K33-K16
13	183	0	47	39	788.787	3	2364.35	2364.35	-2.86	[YVEQLKQALK]	>MAPPHis_MPMV	10	19	[VKYADLLK]	>MAPPHis_MPMV	25	32	K15	K26	K15-K26	240711_mMAPPHis_DSBU_1.6696.6696.3 File:"240711_mMAPPHis_DSBU_1.raw", NativeID:"controllerType=0 controllerNumber=1 scan=6696" (0.0)	895.807	TRUE	K16-K27
14	181	0	206	246	1008.71	5	5039.52	5039.53	-1.79	[FFDFVKDTBPWFPQEGTIDIKR]	>MAPPHis_MPMV	33	54	[KEVNPQVMAAVAQTEEILK]	>MAPPHis_MPMV	92	110	K53	K92	K53-K92	240711_mMAPPHis_DSBU_1.9695.9695.5 File:"240711_mMAPPHis_DSBU_1.raw", NativeID:"controllerType=0 controllerNumber=1 scan=9695" (0.0)	1173.1	TRUE	K54-K93
15	180	0	63	34	591.843	4	2364.35	2364.35	-1.57	[YVEQLKQALK]	>MAPPHis_MPMV	10	19	[VKYADLLK]	>MAPPHis_MPMV	25	32	K15	K26	K15-K26	240711_mMAPPHis_DSBU_1.6546.6546.4 File:"240711_mMAPPHis_DSBU_1.raw", NativeID:"controllerType=0 controllerNumber=1 scan=6546" (0.0)	881.897	TRUE	K16-K27
16	180	0	70	111	1419.38	3	4256.12	4256.14	-4.51	[KEVNPQVMAAVAQTEEILK]	>MAPPHis_MPMV	92	110	[DTBPWFPQEGTIDIKR]	>MAPPHis_MPMV	39	54	K92	K53	K92-K53	240711_mMAPPHis_DSBU_1.9210.9210.3 File:"240711_mMAPPHis_DSBU_1.raw", NativeID:"controllerType=0 controllerNumber=1 scan=9210" (0.0)	1127.93	TRUE	K93-K54
17	179	0	76	101	1561.74	4	6243.95	6243.95	-0.57	[VGDBFQDYYNTFGPEKVPVTAFSYWNLIK]	>MAPPHis_MPMV	58	86	[FFDFVKDTBPWFPQEGTIDIK]	>MAPPHis_MPMV	33	53	K73	K38	K73-K38	240711_mMAPPHis_DSBU_1.11320.11320.4 File:"240711_mMAPPHis_DSBU_1.raw", NativeID:"controllerType=0 controllerNumber=1 scan=11320" (0.0)	1323.68	TRUE	K74-K39
19	175	0	49	45	671.377	4	2682.49	2682.49	-1.7	[VPVTAFSYWNLIK]	>MAPPHis_MPMV	74	86	[VKYADLLK]	>MAPPHis_MPMV	25	32	S80	K26	S80-K26	240711_mMAPPHis_DSBU_1.8494.8494.4 File:"240711_mMAPPHis_DSBU_1.raw", NativeID:"controllerType=0 controllerNumber=1 scan=8494" (0.0)	1061.43	TRUE	S81-K27
20	173	0	65	154	1074.3	4	4294.18	4294.19	-2.2	[VPVTAFSYWNLIKELIDK]	>MAPPHis_MPMV	74	91	[DTBPWFPQEGTIDIKR]	>MAPPHis_MPMV	39	54	K86	K53	K86-K53	240711_mMAPPHis_DSBU_1.11505.11505.4 File:"240711_mMAPPHis_DSBU_1.raw", NativeID:"controllerType=0 controllerNumber=1 scan=11505" (0.0)	1340.34	TRUE	K87-K54
21	172	0	165	37	682.588	5	3408.91	3408.92	-1.74	[VPVTAFSYWNLIKELIDKK]	>MAPPHis_MPMV	74	92	[VKYADLLK]	>MAPPHis_MPMV	25	32	K91	K26	K91-K26	240711_mMAPPHis_DSBU_1.10141.10141.5 File:"240711_mMAPPHis_DSBU_1.raw", NativeID:"controllerType=0 controllerNumber=1 scan=10141" (0.0)	1214.72	TRUE	K92-K27
23	170	0	311	186	1128.38	5	5637.86	5637.86	-0.65	[FFDFVKDTBPWFPQEGTIDIKR]	>MAPPHis_MPMV	33	54	[ELIDKKEVNPQVMAAVAQTEEILK]	>MAPPHis_MPMV	87	110	K53	K92	K53-K92	240711_mMAPPHis_DSBU_1.9591.9591.5 File:"240711_mMAPPHis_DSBU_1.raw", NativeID:"controllerType=0 controllerNumber=1 scan=9591" (0.0)	1163.36	TRUE	K54-K93
22	170	0	78	111	910.928	4	3640.69	3640.7	-1.73	[VGDBFQDYYNTFGPEK]	>MAPPHis_MPMV	58	73	[YADLLKFFDFVK]	>MAPPHis_MPMV	27	38	T68	K32	T68-K32	240711_mMAPPHis_DSBU_1.10169.10169.4 File:"240711_mMAPPHis_DSBU_1.raw", NativeID:"controllerType=0 controllerNumber=1 scan=10169" (0.0)	1217.3	TRUE	T69-K33
25	163	0	42	62	1474.77	3	4422.28	4422.28	-0.85	[VPVTAFSYWNLIKELIDKK]	>MAPPHis_MPMV	74	92	[DTBPWFPQEGTIDIKR]	>MAPPHis_MPMV	39	54	K86	K53	K86-K53	240711_mMAPPHis_DSBU_1.10637.10637.3 File:"240711_mMAPPHis_DSBU_1.raw", NativeID:"controllerType=0 controllerNumber=1 scan=10637" (0.0)	1260.53	TRUE	K87-K54
26	162	0	118	38	1290.63	4	5159.52	5159.52	-0.37	[VGDBFQDYYNTFGPEKVPVTAFSYWNLIK]	>MAPPHis_MPMV	58	86	[YADLLKFFDFVK]	>MAPPHis_MPMV	27	38	K73	K32	K73-K32	240711_mMAPPHis_DSBU_1.11929.11929.4 File:"240711_mMAPPHis_DSBU_1.raw", NativeID:"controllerType=0 controllerNumber=1 scan=11929" (0.0)	1381.12	TRUE	K74-K33
28	161	0	200	62	1064.79	4	4256.12	4256.14	-4.53	[KEVNPQVMAAVAQTEEILK]	>MAPPHis_MPMV	92	110	[DTBPWFPQEGTIDIKR]	>MAPPHis_MPMV	39	54	K92	K53	K92-K53	240711_mMAPPHis_DSBU_1.9208.9208.4 File:"240711_mMAPPHis_DSBU_1.raw", NativeID:"controllerType=0 controllerNumber=1 scan=9208" (0.0)	1127.59	TRUE	K93-K54
29	160	0	246	51	1032.71	5	5159.52	5159.52	-0.29	[VGDBFQDYYNTFGPEKVPVTAFSYWNLIK]	>MAPPHis_MPMV	58	86	[YADLLKFFDFVK]	>MAPPHis_MPMV	27	38	K73	K32	K73-K32	240711_mMAPPHis_DSBU_1.11934.11934.5 File:"240711_mMAPPHis_DSBU_1.raw", NativeID:"controllerType=0 controllerNumber=1 scan=11934" (0.0)	1381.52	TRUE	K74-K33
30	159	0	62	31	788.787	3	2364.35	2364.35	-3.01	[YVEQLKQALK]	>MAPPHis_MPMV	10	19	[VKYADLLK]	>MAPPHis_MPMV	25	32	K15	K26	K15-K26	240711_mMAPPHis_DSBU_1.6421.6421.3 File:"240711_mMAPPHis_DSBU_1.raw", NativeID:"controllerType=0 controllerNumber=1 scan=6421" (0.0)	870.741	TRUE	K16-K27
32	158	0	69	24	1182.03	4	4725.11	4725.13	-2.87	[FFDFVKDTBPWFPQEGTIDIK]	>MAPPHis_MPMV	33	53	[VGDBFQDYYNTFGPEK]	>MAPPHis_MPMV	58	73	K38	Y65	K38-Y65	240711_mMAPPHis_DSBU_1.9548.9548.4 File:"240711_mMAPPHis_DSBU_1.raw", NativeID:"controllerType=0 controllerNumber=1 scan=9548" (0.0)	1159.19	TRUE	K39-Y66
31	158	0	112	116	1214.37	4	4854.45	4854.47	-3.49	[ELIDKKEVNPQVMAAVAQTEEILK]	>MAPPHis_MPMV	87	110	[DTBPWFPQEGTIDIKR]	>MAPPHis_MPMV	39	54	T105	K53	T105-K53	240711_mMAPPHis_DSBU_1.9103.9103.4 File:"240711_mMAPPHis_DSBU_1.raw", NativeID:"controllerType=0 controllerNumber=1 scan=9103" (0.0)	1117.92	TRUE	T106-K54
33	156	0	78	109	1432.07	3	4294.18	4294.19	-1.5	[VPVTAFSYWNLIKELIDK]	>MAPPHis_MPMV	74	91	[DTBPWFPQEGTIDIKR]	>MAPPHis_MPMV	39	54	K86	K53	K86-K53	240711_mMAPPHis_DSBU_1.11528.11528.3 File:"240711_mMAPPHis_DSBU_1.raw", NativeID:"controllerType=0 controllerNumber=1 scan=11528" (0.0)	1342.71	TRUE	K87-K54
34	156	0	171	72	1068.79	4	4272.12	4272.13	-3.44	[KEVNPQVmAAVAQTEEILK]	>MAPPHis_MPMV	92	110	[DTBPWFPQEGTIDIKR]	>MAPPHis_MPMV	39	54	K92	K53	K92-K53	240711_mMAPPHis_DSBU_1.8602.8602.4 File:"240711_mMAPPHis_DSBU_1.raw", NativeID:"controllerType=0 controllerNumber=1 scan=8602" (0.0)	1071.43	TRUE	K93-K54
35	153	0	69	88	810.434	4	3238.72	3238.72	-2.09	[VPVTAFSYWNLIK]	>MAPPHis_MPMV	74	86	[YADLLKFFDFVK]	>MAPPHis_MPMV	27	38	T77	K32	T77-K32	240711_mMAPPHis_DSBU_1.11007.11007.4 File:"240711_mMAPPHis_DSBU_1.raw", NativeID:"controllerType=0 controllerNumber=1 scan=11007" (0.0)	1294.45	TRUE	T78-K33
36	151	0	112	23	612.336	4	2446.32	2446.33	-1.81	[YADLLKFFDFVK]	>MAPPHis_MPMV	27	38	[ELIDKK]	>MAPPHis_MPMV	87	92	K32	K91	K32-K91	240711_mMAPPHis_DSBU_1.9652.9652.4 File:"240711_mMAPPHis_DSBU_1.raw", NativeID:"controllerType=0 controllerNumber=1 scan=9652" (0.0)	1169.03	TRUE	K33-K92
37	150	0	265	24	726.617	4	2903.45	2903.46	-4.35	[DTBPWFPQEGTIDIKR]	>MAPPHis_MPMV	39	54	[ELIDKK]	>MAPPHis_MPMV	87	92	K53	K91	K53-K91	240711_mMAPPHis_DSBU_1.7108.7108.4 File:"240711_mMAPPHis_DSBU_1.raw", NativeID:"controllerType=0 controllerNumber=1 scan=7108" (0.0)	933.757	TRUE	K54-K92
38	150	0	239	192	971.696	5	4854.45	4854.47	-3.54	[ELIDKKEVNPQVMAAVAQTEEILK]	>MAPPHis_MPMV	87	110	[DTBPWFPQEGTIDIKR]	>MAPPHis_MPMV	39	54	K92	K53	K92-K53	240711_mMAPPHis_DSBU_1.9100.9100.5 File:"240711_mMAPPHis_DSBU_1.raw", NativeID:"controllerType=0 controllerNumber=1 scan=9100" (0.0)	1117.69	TRUE	K93-K54
40	148	0	61	28	591.842	4	2364.35	2364.35	-3.02	[YVEQLKQALK]	>MAPPHis_MPMV	10	19	[VKYADLLK]	>MAPPHis_MPMV	25	32	K15	K26	K15-K26	240711_mMAPPHis_DSBU_1.6417.6417.4 File:"240711_mMAPPHis_DSBU_1.raw", NativeID:"controllerType=0 controllerNumber=1 scan=6417" (0.0)	870.215	TRUE	K16-K27
42	147	0	65	21	630.701	3	1890.09	1890.1	-2.81	[VKYADLLK]	>MAPPHis_MPMV	25	32	[ELIDKK]	>MAPPHis_MPMV	87	92	K26	K91	K26-K91	240711_mMAPPHis_DSBU_1.5616.5616.3 File:"240711_mMAPPHis_DSBU_1.raw", NativeID:"controllerType=0 controllerNumber=1 scan=5616" (0.0)	797.251	TRUE	K27-K92
43	146	0	87	44	473.278	4	1890.09	1890.1	-2.79	[VKYADLLK]	>MAPPHis_MPMV	25	32	[ELIDKK]	>MAPPHis_MPMV	87	92	K26	K91	K26-K91	240711_mMAPPHis_DSBU_1.5597.5597.4 File:"240711_mMAPPHis_DSBU_1.raw", NativeID:"controllerType=0 controllerNumber=1 scan=5597" (0.0)	795.464	TRUE	K27-K92
44	145	0	74	73	1390.27	5	6947.33	6947.34	-1.66	[VGDBFQDYYNTFGPEKVPVTAFSYWNLIK]	>MAPPHis_MPMV	58	86	[YADLLKFFDFVKDTBPWFPQEGTIDIK]	>MAPPHis_MPMV	27	53	K73	K32	K73-K32	240711_mMAPPHis_DSBU_1.12090.12090.5 File:"240711_mMAPPHis_DSBU_1.raw", NativeID:"controllerType=0 controllerNumber=1 scan=12090" (0.0)	1396.29	TRUE	K74-K33
45	145	0	172	158	974.898	5	4870.46	4870.46	-0.85	[ELIDKKEVNPQVmAAVAQTEEILK]	>MAPPHis_MPMV	87	110	[DTBPWFPQEGTIDIKR]	>MAPPHis_MPMV	39	54	K92	K53	K92-K53	240711_mMAPPHis_DSBU_1.8516.8516.5 File:"240711_mMAPPHis_DSBU_1.raw", NativeID:"controllerType=0 controllerNumber=1 scan=8516" (0.0)	1063.47	TRUE	K93-K54
46	144	0	90	34	466.027	4	1861.09	1861.09	-2.01	[VKYADLLK]	>MAPPHis_MPMV	25	32	[QALKTR]	>MAPPHis_MPMV	16	21	K26	T20	K26-T20	240711_mMAPPHis_DSBU_1.4792.4792.4 File:"240711_mMAPPHis_DSBU_1.raw", NativeID:"controllerType=0 controllerNumber=1 scan=4792" (0.0)	720.875	TRUE	K27-T21
47	144	0	44	29	373.023	5	1861.09	1861.09	-1.99	[VKYADLLK]	>MAPPHis_MPMV	25	32	[QALKTR]	>MAPPHis_MPMV	16	21	K26	T20	K26-T20	240711_mMAPPHis_DSBU_1.4808.4808.5 File:"240711_mMAPPHis_DSBU_1.raw", NativeID:"controllerType=0 controllerNumber=1 scan=4808" (0.0)	722.164	TRUE	K27-T21
48	144	0	103	91	730.9	4	2920.58	2920.59	-2.78	[YADLLKFFDFVK]	>MAPPHis_MPMV	27	38	[YVEQLKQALK]	>MAPPHis_MPMV	10	19	K32	K15	K32-K15	240711_mMAPPHis_DSBU_1.9857.9857.4 File:"240711_mMAPPHis_DSBU_1.raw", NativeID:"controllerType=0 controllerNumber=1 scan=9857" (0.0)	1188.09	TRUE	K33-K16
49	143	0	84	91	1249.6	5	6243.95	6243.95	-0.58	[VGDBFQDYYNTFGPEKVPVTAFSYWNLIK]	>MAPPHis_MPMV	58	86	[FFDFVKDTBPWFPQEGTIDIK]	>MAPPHis_MPMV	33	53	K73	K38	K73-K38	240711_mMAPPHis_DSBU_1.11316.11316.5 File:"240711_mMAPPHis_DSBU_1.raw", NativeID:"controllerType=0 controllerNumber=1 scan=11316" (0.0)	1323.11	TRUE	K74-K39
50	143	0	30	23	414.996	4	1656.96	1656.96	-1.94	[ELIDKK]	>MAPPHis_MPMV	87	92	[QALKTR]	>MAPPHis_MPMV	16	21	K91	T20	K91-T20	240711_mMAPPHis_DSBU_1.3425.3425.4 File:"240711_mMAPPHis_DSBU_1.raw", NativeID:"controllerType=0 controllerNumber=1 scan=3425" (0.0)	590.976	TRUE	K92-T21
51	142	0	54	19	894.833	3	2682.49	2682.49	-1.72	[VPVTAFSYWNLIK]	>MAPPHis_MPMV	74	86	[VKYADLLK]	>MAPPHis_MPMV	25	32	S80	K26	S80-K26	240711_mMAPPHis_DSBU_1.8506.8506.3 File:"240711_mMAPPHis_DSBU_1.raw", NativeID:"controllerType=0 controllerNumber=1 scan=8506" (0.0)	1062.4	TRUE	S81-K27
52	140	0	114	13	845.183	4	3377.71	3377.72	-2.95	[DTBPWFPQEGTIDIKR]	>MAPPHis_MPMV	39	54	[YVEQLKQALK]	>MAPPHis_MPMV	10	19	K53	K15	K53-K15	240711_mMAPPHis_DSBU_1.7652.7652.4 File:"240711_mMAPPHis_DSBU_1.raw", NativeID:"controllerType=0 controllerNumber=1 scan=7652" (0.0)	982.724	TRUE	K54-K16
54	137	0	77	33	1041.94	5	5205.67	5205.68	-2.36	[FFDFVKDTBPWFPQEGTIDIKR]	>MAPPHis_MPMV	33	54	[VPVTAFSYWNLIKELIDKK]	>MAPPHis_MPMV	74	92	K53	K86	K53-K86	240711_mMAPPHis_DSBU_1.10868.10868.5 File:"240711_mMAPPHis_DSBU_1.raw", NativeID:"controllerType=0 controllerNumber=1 scan=10868" (0.0)	1281.44	TRUE	K54-K87
55	136	0	85	19	663.368	4	2650.45	2650.45	-1.68	[YADLLKFFDFVK]	>MAPPHis_MPMV	27	38	[VKYADLLK]	>MAPPHis_MPMV	25	32	K32	K26	K32-K26	240711_mMAPPHis_DSBU_1.10088.10088.4 File:"240711_mMAPPHis_DSBU_1.raw", NativeID:"controllerType=0 controllerNumber=1 scan=10088" (0.0)	1209.72	TRUE	K33-K27
56	136	0	132	39	626.908	5	3130.51	3130.52	-2.35	[SNSQTDLEHHHHHH}	>MAPPHis_MPMV	111	125	[YVEQLKQALK]	>MAPPHis_MPMV	10	19	T115	K15	T115-K15	240711_mMAPPHis_DSBU_1.4189.4189.5 File:"240711_mMAPPHis_DSBU_1.raw", NativeID:"controllerType=0 controllerNumber=1 scan=4189" (0.0)	662.972	TRUE	T116-K16
57	135	0	45	38	414.995	4	1656.96	1656.96	-2.97	[ELIDKK]	>MAPPHis_MPMV	87	92	[QALKTR]	>MAPPHis_MPMV	16	21	K91	K19	K91-K19	240711_mMAPPHis_DSBU_1.3282.3282.4 File:"240711_mMAPPHis_DSBU_1.raw", NativeID:"controllerType=0 controllerNumber=1 scan=3282" (0.0)	577.903	TRUE	K92-K20
59	134	0	206	35	1032.71	5	5159.51	5159.52	-2.66	[VGDBFQDYYNTFGPEKVPVTAFSYWNLIK]	>MAPPHis_MPMV	58	86	[YADLLKFFDFVK]	>MAPPHis_MPMV	27	38	K73	K32	K73-K32	240711_mMAPPHis_DSBU_1.12072.12072.5 File:"240711_mMAPPHis_DSBU_1.raw", NativeID:"controllerType=0 controllerNumber=1 scan=12072" (0.0)	1394.64	TRUE	K74-K33
58	134	0	74	115	859.642	5	4294.18	4294.19	-2.21	[VPVTAFSYWNLIKELIDK]	>MAPPHis_MPMV	74	91	[DTBPWFPQEGTIDIKR]	>MAPPHis_MPMV	39	54	K86	K53	K86-K53	240711_mMAPPHis_DSBU_1.11507.11507.5 File:"240711_mMAPPHis_DSBU_1.raw", NativeID:"controllerType=0 controllerNumber=1 scan=11507" (0.0)	1340.76	TRUE	K87-K54
60	133	0	314	29	1063.93	5	5315.6	5315.62	-3.73	[RVGDBFQDYYNTFGPEKVPVTAFSYWNLIK]	>MAPPHis_MPMV	57	86	[YADLLKFFDFVK]	>MAPPHis_MPMV	27	38	S80	K32	S80-K32	240711_mMAPPHis_DSBU_1.11430.11430.5 File:"240711_mMAPPHis_DSBU_1.raw", NativeID:"controllerType=0 controllerNumber=1 scan=11430" (0.0)	1333.62	TRUE	S81-K33
61	132	0	67	75	737.886	6	4422.28	4422.28	-0.9	[VPVTAFSYWNLIKELIDKK]	>MAPPHis_MPMV	74	92	[DTBPWFPQEGTIDIKR]	>MAPPHis_MPMV	39	54	K91	K53	K91-K53	240711_mMAPPHis_DSBU_1.10635.10635.6 File:"240711_mMAPPHis_DSBU_1.raw", NativeID:"controllerType=0 controllerNumber=1 scan=10635" (0.0)	1260.34	TRUE	K92-K54
63	130	0	136	17	1177.86	4	4708.4	4708.4	-1.52	[YADLLKFFDFVKDTBPWFPQEGTIDIK]	>MAPPHis_MPMV	27	53	[YVEQLKQALK]	>MAPPHis_MPMV	10	19	K32	K15	K32-K15	240711_mMAPPHis_DSBU_1.10568.10568.4 File:"240711_mMAPPHis_DSBU_1.raw", NativeID:"controllerType=0 controllerNumber=1 scan=10568" (0.0)	1254.03	TRUE	K33-K16
64	128	0	108	54	1124.13	5	5616.64	5616.66	-3.23	[VGDBFQDYYNTFGPEKVPVTAFSYWNLIK]	>MAPPHis_MPMV	58	86	[DTBPWFPQEGTIDIKR]	>MAPPHis_MPMV	39	54	K73	T49	K73-T49	240711_mMAPPHis_DSBU_1.10596.10596.5 File:"240711_mMAPPHis_DSBU_1.raw", NativeID:"controllerType=0 controllerNumber=1 scan=10596" (0.0)	1256.78	TRUE	K74-T50
66	127	0	235	175	940.481	6	5637.85	5637.86	-2.28	[FFDFVKDTBPWFPQEGTIDIKR]	>MAPPHis_MPMV	33	54	[ELIDKKEVNPQVMAAVAQTEEILK]	>MAPPHis_MPMV	87	110	K53	T105	K53-T105	240711_mMAPPHis_DSBU_1.9575.9575.6 File:"240711_mMAPPHis_DSBU_1.raw", NativeID:"controllerType=0 controllerNumber=1 scan=9575" (0.0)	1161.86	TRUE	K54-T106
65	127	0	31	19	368.476	4	1470.88	1470.89	-4.28	[ELIDKK]	>MAPPHis_MPMV	87	92	[GVKVK]	>MAPPHis_MPMV	22	26	K91	K24	K91-K24	240711_mMAPPHis_DSBU_1.3181.3181.4 File:"240711_mMAPPHis_DSBU_1.raw", NativeID:"controllerType=0 controllerNumber=1 scan=3181" (0.0)	568.367	TRUE	K92-K25
67	124	0	110	62	809.915	6	4854.46	4854.47	-2.79	[ELIDKKEVNPQVMAAVAQTEEILK]	>MAPPHis_MPMV	87	110	[DTBPWFPQEGTIDIKR]	>MAPPHis_MPMV	39	54	K92	K53	K92-K53	240711_mMAPPHis_DSBU_1.9134.9134.6 File:"240711_mMAPPHis_DSBU_1.raw", NativeID:"controllerType=0 controllerNumber=1 scan=9134" (0.0)	1120.65	TRUE	K93-K54
68	122	0	116	18	487.041	4	1945.14	1945.15	-2.63	[YVEQLKQALK]	>MAPPHis_MPMV	10	19	[GVKVK]	>MAPPHis_MPMV	22	26	K15	K24	K15-K24	240711_mMAPPHis_DSBU_1.4940.4940.4 File:"240711_mMAPPHis_DSBU_1.raw", NativeID:"controllerType=0 controllerNumber=1 scan=4940" (0.0)	734.34	TRUE	K16-K25
69	118	0	288	18	598.748	5	2989.71	2989.71	-1.27	[VPVTAFSYWNLIKELIDKK]	>MAPPHis_MPMV	74	92	[GVKVK]	>MAPPHis_MPMV	22	26	K86	K24	K86-K24	240711_mMAPPHis_DSBU_1.9510.9510.5 File:"240711_mMAPPHis_DSBU_1.raw", NativeID:"controllerType=0 controllerNumber=1 scan=9510" (0.0)	1155.88	TRUE	K87-K25
70	117	0	54	19	466.027	4	1861.09	1861.09	-3.06	[VKYADLLK]	>MAPPHis_MPMV	25	32	[QALKTR]	>MAPPHis_MPMV	16	21	K26	T20	K26-T20	240711_mMAPPHis_DSBU_1.5080.5080.4 File:"240711_mMAPPHis_DSBU_1.raw", NativeID:"controllerType=0 controllerNumber=1 scan=5080" (0.0)	747.417	TRUE	K27-T21
71	115	0	73	28	540.81	4	2160.22	2160.23	-3.73	[YVEQLKQALK]	>MAPPHis_MPMV	10	19	[ELIDKK]	>MAPPHis_MPMV	87	92	K15	K91	K15-K91	240711_mMAPPHis_DSBU_1.5517.5517.4 File:"240711_mMAPPHis_DSBU_1.raw", NativeID:"controllerType=0 controllerNumber=1 scan=5517" (0.0)	788.095	TRUE	K16-K92
72	115	0	173	23	895.443	6	5367.62	5367.63	-1.47	[EVNPQVMAAVAQTEEILKSNSQTDLEHHHHHH}	>MAPPHis_MPMV	93	125	[YADLLKFFDFVK]	>MAPPHis_MPMV	27	38	K110	K32	K110-K32	240711_mMAPPHis_DSBU_1.9643.9643.6 File:"240711_mMAPPHis_DSBU_1.raw", NativeID:"controllerType=0 controllerNumber=1 scan=9643" (0.0)	1168.1	TRUE	K111-K33
73	114	0	126	30	487.042	4	1945.14	1945.15	-2	[YVEQLKQALK]	>MAPPHis_MPMV	10	19	[GVKVK]	>MAPPHis_MPMV	22	26	K15	K24	K15-K24	240711_mMAPPHis_DSBU_1.4791.4791.4 File:"240711_mMAPPHis_DSBU_1.raw", NativeID:"controllerType=0 controllerNumber=1 scan=4791" (0.0)	720.606	TRUE	K16-K25
76	113	0	129	30	487.041	4	1945.14	1945.15	-3.25	[YVEQLKQALK]	>MAPPHis_MPMV	10	19	[GVKVK]	>MAPPHis_MPMV	22	26	K15	K24	K15-K24	240711_mMAPPHis_DSBU_1.4642.4642.4 File:"240711_mMAPPHis_DSBU_1.raw", NativeID:"controllerType=0 controllerNumber=1 scan=4642" (0.0)	707.009	TRUE	K16-K25
78	113	0	114	7	1219.11	4	4873.41	4873.42	-2.24	[VGDBFQDYYNTFGPEKVPVTAFSYWNLIK]	>MAPPHis_MPMV	58	86	[YVEQLKQALK]	>MAPPHis_MPMV	10	19	K73	K15	K73-K15	240711_mMAPPHis_DSBU_1.9896.9896.4 File:"240711_mMAPPHis_DSBU_1.raw", NativeID:"controllerType=0 controllerNumber=1 scan=9896" (0.0)	1191.72	TRUE	K74-K16
74	113	0	13	52	1106.32	4	4422.28	4422.28	-1.97	[VPVTAFSYWNLIKELIDKK]	>MAPPHis_MPMV	74	92	[DTBPWFPQEGTIDIKR]	>MAPPHis_MPMV	39	54	Y81	K53	Y81-K53	240711_mMAPPHis_DSBU_1.10888.10888.4 File:"240711_mMAPPHis_DSBU_1.raw", NativeID:"controllerType=0 controllerNumber=1 scan=10888" (0.0)	1283.53	TRUE	Y82-K54
80	111	0	103	15	945.828	5	4725.11	4725.13	-2.85	[FFDFVKDTBPWFPQEGTIDIK]	>MAPPHis_MPMV	33	53	[VGDBFQDYYNTFGPEK]	>MAPPHis_MPMV	58	73	K38	Y65	K38-Y65	240711_mMAPPHis_DSBU_1.9564.9564.5 File:"240711_mMAPPHis_DSBU_1.raw", NativeID:"controllerType=0 controllerNumber=1 scan=9564" (0.0)	1160.75	TRUE	K39-Y66
79	111	0	23	17	368.476	4	1470.88	1470.89	-4.36	[ELIDKK]	>MAPPHis_MPMV	87	92	[GVKVK]	>MAPPHis_MPMV	22	26	K91	K24	K91-K24	240711_mMAPPHis_DSBU_1.3324.3324.4 File:"240711_mMAPPHis_DSBU_1.raw", NativeID:"controllerType=0 controllerNumber=1 scan=3324" (0.0)	581.775	TRUE	K92-K25
84	107	0	180	12	833.028	5	4161.11	4161.11	-0.99	[FFDFVKDTBPWFPQEGTIDIKR]	>MAPPHis_MPMV	33	54	[YVEQLKQALK]	>MAPPHis_MPMV	10	19	K53	K15	K53-K15	240711_mMAPPHis_DSBU_1.8497.8497.5 File:"240711_mMAPPHis_DSBU_1.raw", NativeID:"controllerType=0 controllerNumber=1 scan=8497" (0.0)	1061.68	TRUE	K54-K16
82	107	0	50	20	490.966	3	1470.88	1470.89	-3.27	[ELIDKK]	>MAPPHis_MPMV	87	92	[GVKVK]	>MAPPHis_MPMV	22	26	K91	K24	K91-K24	240711_mMAPPHis_DSBU_1.3052.3052.3 File:"240711_mMAPPHis_DSBU_1.raw", NativeID:"controllerType=0 controllerNumber=1 scan=3052" (0.0)	556.523	TRUE	K92-K25
83	107	0	51	19	490.966	3	1470.88	1470.89	-4.27	[ELIDKK]	>MAPPHis_MPMV	87	92	[GVKVK]	>MAPPHis_MPMV	22	26	K91	K24	K91-K24	240711_mMAPPHis_DSBU_1.3182.3182.3 File:"240711_mMAPPHis_DSBU_1.raw", NativeID:"controllerType=0 controllerNumber=1 scan=3182" (0.0)	568.636	TRUE	K92-K25
85	103	0	43	13	1618.82	3	4854.45	4854.47	-3.58	[ELIDKKEVNPQVMAAVAQTEEILK]	>MAPPHis_MPMV	87	110	[DTBPWFPQEGTIDIKR]	>MAPPHis_MPMV	39	54	K92	K53	K92-K53	240711_mMAPPHis_DSBU_1.9117.9117.3 File:"240711_mMAPPHis_DSBU_1.raw", NativeID:"controllerType=0 controllerNumber=1 scan=9117" (0.0)	1119.03	TRUE	K93-K54
86	102	0	114	19	942.485	5	4708.4	4708.4	-1.58	[YADLLKFFDFVKDTBPWFPQEGTIDIK]	>MAPPHis_MPMV	27	53	[YVEQLKQALK]	>MAPPHis_MPMV	10	19	K32	K15	K32-K15	240711_mMAPPHis_DSBU_1.10557.10557.5 File:"240711_mMAPPHis_DSBU_1.raw", NativeID:"controllerType=0 controllerNumber=1 scan=10557" (0.0)	1253.14	TRUE	K33-K16
88	102	0	57	22	868.451	6	5205.67	5205.68	-2.18	[FFDFVKDTBPWFPQEGTIDIKR]	>MAPPHis_MPMV	33	54	[VPVTAFSYWNLIKELIDKK]	>MAPPHis_MPMV	74	92	K53	K91	K53-K91	240711_mMAPPHis_DSBU_1.10865.10865.6 File:"240711_mMAPPHis_DSBU_1.raw", NativeID:"controllerType=0 controllerNumber=1 scan=10865" (0.0)	1281.19	TRUE	K54-K92
87	102	0	31	41	737.885	6	4422.27	4422.28	-2.89	[VPVTAFSYWNLIKELIDKK]	>MAPPHis_MPMV	74	92	[DTBPWFPQEGTIDIKR]	>MAPPHis_MPMV	39	54	Y81	K53	Y81-K53	240711_mMAPPHis_DSBU_1.10768.10768.6 File:"240711_mMAPPHis_DSBU_1.raw", NativeID:"controllerType=0 controllerNumber=1 scan=10768" (0.0)	1272.43	TRUE	Y82-K54
92	99	0	70	12	466.027	4	1861.09	1861.09	-1.68	[VKYADLLK]	>MAPPHis_MPMV	25	32	[QALKTR]	>MAPPHis_MPMV	16	21	K26	T20	K26-T20	240711_mMAPPHis_DSBU_1.4937.4937.4 File:"240711_mMAPPHis_DSBU_1.raw", NativeID:"controllerType=0 controllerNumber=1 scan=4937" (0.0)	734.109	TRUE	K27-T21
90	99	0	22	37	885.259	5	4422.27	4422.28	-3.77	[VPVTAFSYWNLIKELIDKK]	>MAPPHis_MPMV	74	92	[DTBPWFPQEGTIDIKR]	>MAPPHis_MPMV	39	54	K86	T49	K86-T49	240711_mMAPPHis_DSBU_1.10677.10677.5 File:"240711_mMAPPHis_DSBU_1.raw", NativeID:"controllerType=0 controllerNumber=1 scan=10677" (0.0)	1263.95	TRUE	K87-T50
91	99	0	26	48	885.262	5	4422.28	4422.28	-0.6	[VPVTAFSYWNLIKELIDKK]	>MAPPHis_MPMV	74	92	[DTBPWFPQEGTIDIKR]	>MAPPHis_MPMV	39	54	S80	K53	S80-K53	240711_mMAPPHis_DSBU_1.10947.10947.5 File:"240711_mMAPPHis_DSBU_1.raw", NativeID:"controllerType=0 controllerNumber=1 scan=10947" (0.0)	1288.8	TRUE	S81-K54
94	98	0	26	102	1260.64	4	5039.52	5039.53	-1.8	[FFDFVKDTBPWFPQEGTIDIKR]	>MAPPHis_MPMV	33	54	[KEVNPQVMAAVAQTEEILK]	>MAPPHis_MPMV	92	110	K53	K92	K53-K92	240711_mMAPPHis_DSBU_1.9697.9697.4 File:"240711_mMAPPHis_DSBU_1.raw", NativeID:"controllerType=0 controllerNumber=1 scan=9697" (0.0)	1173.26	TRUE	K54-K93
93	98	0	157	11	726.619	4	2903.45	2903.46	-2.42	[DTBPWFPQEGTIDIKR]	>MAPPHis_MPMV	39	54	[ELIDKK]	>MAPPHis_MPMV	87	92	K53	K91	K53-K91	240711_mMAPPHis_DSBU_1.7255.7255.4 File:"240711_mMAPPHis_DSBU_1.raw", NativeID:"controllerType=0 controllerNumber=1 scan=7255" (0.0)	946.904	TRUE	K54-K92
95	98	0	81	15	975.488	5	4873.41	4873.42	-2.22	[VGDBFQDYYNTFGPEKVPVTAFSYWNLIK]	>MAPPHis_MPMV	58	86	[YVEQLKQALK]	>MAPPHis_MPMV	10	19	K73	K15	K73-K15	240711_mMAPPHis_DSBU_1.9898.9898.5 File:"240711_mMAPPHis_DSBU_1.raw", NativeID:"controllerType=0 controllerNumber=1 scan=9898" (0.0)	1191.95	TRUE	K74-K16
96	97	0	47	13	1064.79	4	4256.12	4256.14	-3.61	[KEVNPQVMAAVAQTEEILK]	>MAPPHis_MPMV	92	110	[DTBPWFPQEGTIDIKR]	>MAPPHis_MPMV	39	54	K92	T49	K92-T49	240711_mMAPPHis_DSBU_1.9386.9386.4 File:"240711_mMAPPHis_DSBU_1.raw", NativeID:"controllerType=0 controllerNumber=1 scan=9386" (0.0)	1144.44	TRUE	K93-T50
97	96	0	56	17	487.041	4	1945.14	1945.15	-2.81	[YVEQLKQALK]	>MAPPHis_MPMV	10	19	[GVKVK]	>MAPPHis_MPMV	22	26	K15	K24	K15-K24	240711_mMAPPHis_DSBU_1.5084.5084.4 File:"240711_mMAPPHis_DSBU_1.raw", NativeID:"controllerType=0 controllerNumber=1 scan=5084" (0.0)	747.799	TRUE	K16-K25
99	90	0	48	12	621.034	3	1861.09	1861.09	-1.97	[VKYADLLK]	>MAPPHis_MPMV	25	32	[QALKTR]	>MAPPHis_MPMV	16	21	K26	T20	K26-T20	240711_mMAPPHis_DSBU_1.4795.4795.3 File:"240711_mMAPPHis_DSBU_1.raw", NativeID:"controllerType=0 controllerNumber=1 scan=4795" (0.0)	721.109	TRUE	K27-T21
100	86	0	93	9	816.112	3	2446.32	2446.33	-1.82	[YADLLKFFDFVK]	>MAPPHis_MPMV	27	38	[ELIDKK]	>MAPPHis_MPMV	87	92	K32	K91	K32-K91	240711_mMAPPHis_DSBU_1.9653.9653.3 File:"240711_mMAPPHis_DSBU_1.raw", NativeID:"controllerType=0 controllerNumber=1 scan=9653" (0.0)	1169.18	TRUE	K33-K92
101	85	0	20	32	1218.37	4	4870.46	4870.46	-1.53	[ELIDKKEVNPQVmAAVAQTEEILK]	>MAPPHis_MPMV	87	110	[DTBPWFPQEGTIDIKR]	>MAPPHis_MPMV	39	54	K92	K53	K92-K53	240711_mMAPPHis_DSBU_1.8536.8536.4 File:"240711_mMAPPHis_DSBU_1.raw", NativeID:"controllerType=0 controllerNumber=1 scan=8536" (0.0)	1065.34	TRUE	K93-K54
102	83	0	24	24	885.262	5	4422.28	4422.28	-0.32	[VPVTAFSYWNLIKELIDKK]	>MAPPHis_MPMV	74	92	[DTBPWFPQEGTIDIKR]	>MAPPHis_MPMV	39	54	K86	T49	K86-T49	240711_mMAPPHis_DSBU_1.10803.10803.5 File:"240711_mMAPPHis_DSBU_1.raw", NativeID:"controllerType=0 controllerNumber=1 scan=10803" (0.0)	1275.5	TRUE	K87-T50
103	83	0	20	37	885.261	5	4422.28	4422.28	-1.91	[VPVTAFSYWNLIKELIDKK]	>MAPPHis_MPMV	74	92	[DTBPWFPQEGTIDIKR]	>MAPPHis_MPMV	39	54	S80	K53	S80-K53	240711_mMAPPHis_DSBU_1.11074.11074.5 File:"240711_mMAPPHis_DSBU_1.raw", NativeID:"controllerType=0 controllerNumber=1 scan=11074" (0.0)	1300.9	TRUE	S81-K54
104	82	0	33	87	1058.02	6	6343.07	6343.08	-2.1	[VGDBFQDYYNTFGPEKVPVTAFSYWNLIKELIDKK]	>MAPPHis_MPMV	58	92	[DTBPWFPQEGTIDIKR]	>MAPPHis_MPMV	39	54	K86	K53	K86-K53	240711_mMAPPHis_DSBU_1.10990.10990.6 File:"240711_mMAPPHis_DSBU_1.raw", NativeID:"controllerType=0 controllerNumber=1 scan=10990" (0.0)	1293.01	TRUE	K87-K54
105	82	0	13	37	1074.3	4	4294.17	4294.19	-3.57	[VPVTAFSYWNLIKELIDK]	>MAPPHis_MPMV	74	91	[DTBPWFPQEGTIDIKR]	>MAPPHis_MPMV	39	54	K86	K53	K86-K53	240711_mMAPPHis_DSBU_1.11631.11631.4 File:"240711_mMAPPHis_DSBU_1.raw", NativeID:"controllerType=0 controllerNumber=1 scan=11631" (0.0)	1351.97	TRUE	K87-K54
107	81	0	35	10	490.966	3	1470.88	1470.89	-4.33	[ELIDKK]	>MAPPHis_MPMV	87	92	[GVKVK]	>MAPPHis_MPMV	22	26	K91	K24	K91-K24	240711_mMAPPHis_DSBU_1.3329.3329.3 File:"240711_mMAPPHis_DSBU_1.raw", NativeID:"controllerType=0 controllerNumber=1 scan=3329" (0.0)	582.179	TRUE	K92-K25
109	79	0	66	17	389.834	5	1945.14	1945.15	-4.36	[YVEQLKQALK]	>MAPPHis_MPMV	10	19	[GVKVK]	>MAPPHis_MPMV	22	26	K15	K24	K15-K24	240711_mMAPPHis_DSBU_1.4666.4666.5 File:"240711_mMAPPHis_DSBU_1.raw", NativeID:"controllerType=0 controllerNumber=1 scan=4666" (0.0)	709.362	TRUE	K16-K25
108	79	0	74	12	820.959	4	3280.81	3280.82	-2.91	[VPVTAFSYWNLIKELIDK]	>MAPPHis_MPMV	74	91	[VKYADLLK]	>MAPPHis_MPMV	25	32	K86	K26	K86-K26	240711_mMAPPHis_DSBU_1.11014.11014.4 File:"240711_mMAPPHis_DSBU_1.raw", NativeID:"controllerType=0 controllerNumber=1 scan=11014" (0.0)	1295.28	TRUE	K87-K27
110	78	0	34	29	1097.16	5	5481.76	5481.76	-1.44	[ELIDKKEVNPQVMAAVAQTEEILK]	>MAPPHis_MPMV	87	110	[FFDFVKDTBPWFPQEGTIDIK]	>MAPPHis_MPMV	33	53	T105	K38	T105-K38	240711_mMAPPHis_DSBU_1.10034.10034.5 File:"240711_mMAPPHis_DSBU_1.raw", NativeID:"controllerType=0 controllerNumber=1 scan=10034" (0.0)	1204.54	TRUE	T106-K39
111	77	0	28	18	860.758	6	5159.51	5159.52	-1.58	[VGDBFQDYYNTFGPEKVPVTAFSYWNLIK]	>MAPPHis_MPMV	58	86	[YADLLKFFDFVK]	>MAPPHis_MPMV	27	38	K73	K32	K73-K32	240711_mMAPPHis_DSBU_1.11973.11973.6 File:"240711_mMAPPHis_DSBU_1.raw", NativeID:"controllerType=0 controllerNumber=1 scan=11973" (0.0)	1385.24	TRUE	K74-K33
112	73	0	92	8	852.983	4	3408.91	3408.92	-1.79	[VPVTAFSYWNLIKELIDKK]	>MAPPHis_MPMV	74	92	[VKYADLLK]	>MAPPHis_MPMV	25	32	K86	K26	K86-K26	240711_mMAPPHis_DSBU_1.10156.10156.4 File:"240711_mMAPPHis_DSBU_1.raw", NativeID:"controllerType=0 controllerNumber=1 scan=10156" (0.0)	1215.99	TRUE	K87-K27
114	72	0	141	10	1329.66	4	5315.6	5315.62	-3.77	[RVGDBFQDYYNTFGPEKVPVTAFSYWNLIK]	>MAPPHis_MPMV	57	86	[YADLLKFFDFVK]	>MAPPHis_MPMV	27	38	K73	K32	K73-K32	240711_mMAPPHis_DSBU_1.11437.11437.4 File:"240711_mMAPPHis_DSBU_1.raw", NativeID:"controllerType=0 controllerNumber=1 scan=11437" (0.0)	1334.17	TRUE	K74-K33
115	72	0	22	11	552.991	3	1656.96	1656.96	-3.15	[ELIDKK]	>MAPPHis_MPMV	87	92	[QALKTR]	>MAPPHis_MPMV	16	21	K91	K19	K91-K19	240711_mMAPPHis_DSBU_1.3285.3285.3 File:"240711_mMAPPHis_DSBU_1.raw", NativeID:"controllerType=0 controllerNumber=1 scan=3285" (0.0)	578.145	TRUE	K92-K20
116	70	0	23	14	409.236	4	1633.92	1633.93	-3.23	[YADLLK]	>MAPPHis_MPMV	27	32	[QALKTR]	>MAPPHis_MPMV	16	21	Y27	K19	Y27-K19	240711_mMAPPHis_DSBU_1.4393.4393.4 File:"240711_mMAPPHis_DSBU_1.raw", NativeID:"controllerType=0 controllerNumber=1 scan=4393" (0.0)	684.549	TRUE	Y28-K20
117	70	0	30	35	775.556	5	3873.75	3873.75	-0.47	[DTBPWFPQEGTIDIKR]	>MAPPHis_MPMV	39	54	[SNSQTDLEHHHHHH}	>MAPPHis_MPMV	111	125	K53	T115	K53-T115	240711_mMAPPHis_DSBU_1.5238.5238.5 File:"240711_mMAPPHis_DSBU_1.raw", NativeID:"controllerType=0 controllerNumber=1 scan=5238" (0.0)	762.032	TRUE	K54-T116
119	68	0	39	28	1159.85	4	4636.37	4636.37	-0.51	[DTBPWFPQEGTIDIKRWR]	>MAPPHis_MPMV	39	56	[VPVTAFSYWNLIKELIDK]	>MAPPHis_MPMV	74	91	K53	K86	K53-K86	240711_mMAPPHis_DSBU_1.11479.11479.4 File:"240711_mMAPPHis_DSBU_1.raw", NativeID:"controllerType=0 controllerNumber=1 scan=11479" (0.0)	1338	TRUE	K54-K87
118	68	0	140	11	921.462	5	4603.28	4603.29	-1.81	[VGDBFQDYYNTFGPEKVPVTAFSYWNLIK]	>MAPPHis_MPMV	58	86	[VKYADLLK]	>MAPPHis_MPMV	25	32	K73	K26	K73-K26	240711_mMAPPHis_DSBU_1.10124.10124.5 File:"240711_mMAPPHis_DSBU_1.raw", NativeID:"controllerType=0 controllerNumber=1 scan=10124" (0.0)	1213.15	TRUE	K74-K27
120	67	0	22	18	1302.17	4	5205.67	5205.68	-2.44	[FFDFVKDTBPWFPQEGTIDIKR]	>MAPPHis_MPMV	33	54	[VPVTAFSYWNLIKELIDKK]	>MAPPHis_MPMV	74	92	K53	K86	K53-K86	240711_mMAPPHis_DSBU_1.10877.10877.4 File:"240711_mMAPPHis_DSBU_1.raw", NativeID:"controllerType=0 controllerNumber=1 scan=10877" (0.0)	1282.42	TRUE	K54-K87
121	67	0	31	11	777.649	4	3107.58	3107.59	-3.68	[DTBPWFPQEGTIDIKR]	>MAPPHis_MPMV	39	54	[VKYADLLK]	>MAPPHis_MPMV	25	32	K53	K26	K53-K26	240711_mMAPPHis_DSBU_1.7858.7858.4 File:"240711_mMAPPHis_DSBU_1.raw", NativeID:"controllerType=0 controllerNumber=1 scan=7858" (0.0)	1002.07	TRUE	K54-K27
124	61	0	124	8	738.175	5	3686.85	3686.86	-2.68	[FFDFVKDTBPWFPQEGTIDIKR]	>MAPPHis_MPMV	33	54	[ELIDKK]	>MAPPHis_MPMV	87	92	K53	K91	K53-K91	240711_mMAPPHis_DSBU_1.8291.8291.5 File:"240711_mMAPPHis_DSBU_1.raw", NativeID:"controllerType=0 controllerNumber=1 scan=8291" (0.0)	1042.39	TRUE	K54-K92
123	61	0	95	13	1184.4	5	5917.99	5917.99	0.87	[VGDBFQDYYNTFGPEKVPVTAFSYWNLIK]	>MAPPHis_MPMV	58	86	[VPVTAFSYWNLIKELIDKK]	>MAPPHis_MPMV	74	92	K73	K91	K73-K91	240711_mMAPPHis_DSBU_1.11690.11690.5 File:"240711_mMAPPHis_DSBU_1.raw", NativeID:"controllerType=0 controllerNumber=1 scan=11690" (0.0)	1357.71	TRUE	K74-K92
126	59	0	32	8	466.027	4	1861.09	1861.09	-1.49	[VKYADLLK]	>MAPPHis_MPMV	25	32	[QALKTR]	>MAPPHis_MPMV	16	21	K26	T20	K26-T20	240711_mMAPPHis_DSBU_1.5229.5229.4 File:"240711_mMAPPHis_DSBU_1.raw", NativeID:"controllerType=0 controllerNumber=1 scan=5229" (0.0)	761.298	TRUE	K27-T21
127	59	0	25	1	1036.53	3	3107.58	3107.59	-2.17	[DTBPWFPQEGTIDIKR]	>MAPPHis_MPMV	39	54	[VKYADLLK]	>MAPPHis_MPMV	25	32	T49	K26	T49-K26	240711_mMAPPHis_DSBU_1.7897.7897.3 File:"240711_mMAPPHis_DSBU_1.raw", NativeID:"controllerType=0 controllerNumber=1 scan=7897" (0.0)	1005.48	TRUE	T50-K27
128	58	0	160	9	952.682	5	4759.38	4759.39	-1.63	[RVGDBFQDYYNTFGPEKVPVTAFSYWNLIK]	>MAPPHis_MPMV	57	86	[VKYADLLK]	>MAPPHis_MPMV	25	32	K73	K26	K73-K26	240711_mMAPPHis_DSBU_1.9646.9646.5 File:"240711_mMAPPHis_DSBU_1.raw", NativeID:"controllerType=0 controllerNumber=1 scan=9646" (0.0)	1168.35	TRUE	K74-K27
132	56	0	25	13	487.042	4	1945.15	1945.15	-1.12	[YVEQLKQALK]	>MAPPHis_MPMV	10	19	[GVKVK]	>MAPPHis_MPMV	22	26	K15	K24	K15-K24	240711_mMAPPHis_DSBU_1.5237.5237.4 File:"240711_mMAPPHis_DSBU_1.raw", NativeID:"controllerType=0 controllerNumber=1 scan=5237" (0.0)	761.951	TRUE	K16-K25
130	56	0	29	62	928.079	5	4636.37	4636.37	-0.52	[DTBPWFPQEGTIDIKRWR]	>MAPPHis_MPMV	39	56	[VPVTAFSYWNLIKELIDK]	>MAPPHis_MPMV	74	91	K53	K86	K53-K86	240711_mMAPPHis_DSBU_1.11474.11474.5 File:"240711_mMAPPHis_DSBU_1.raw", NativeID:"controllerType=0 controllerNumber=1 scan=11474" (0.0)	1337.6	TRUE	K54-K87
131	56	0	51	9	1290.63	4	5159.51	5159.52	-2.64	[VGDBFQDYYNTFGPEKVPVTAFSYWNLIK]	>MAPPHis_MPMV	58	86	[YADLLKFFDFVK]	>MAPPHis_MPMV	27	38	K73	K32	K73-K32	240711_mMAPPHis_DSBU_1.12070.12070.4 File:"240711_mMAPPHis_DSBU_1.raw", NativeID:"controllerType=0 controllerNumber=1 scan=12070" (0.0)	1394.2	TRUE	K74-K33
136	51	0	44	9	1229.62	3	3686.85	3686.86	-2.66	[FFDFVKDTBPWFPQEGTIDIKR]	>MAPPHis_MPMV	33	54	[ELIDKK]	>MAPPHis_MPMV	87	92	K53	K91	K53-K91	240711_mMAPPHis_DSBU_1.8301.8301.3 File:"240711_mMAPPHis_DSBU_1.raw", NativeID:"controllerType=0 controllerNumber=1 scan=8301" (0.0)	1043.44	TRUE	K54-K92
137	50	0	87	6	1151.58	4	4603.28	4603.29	-1.42	[VGDBFQDYYNTFGPEKVPVTAFSYWNLIK]	>MAPPHis_MPMV	58	86	[VKYADLLK]	>MAPPHis_MPMV	25	32	K73	K26	K73-K26	240711_mMAPPHis_DSBU_1.10109.10109.4 File:"240711_mMAPPHis_DSBU_1.raw", NativeID:"controllerType=0 controllerNumber=1 scan=10109" (0.0)	1211.68	TRUE	K74-K27
138	50	0	87	0	763.882	6	4578.26	4578.27	-2.05	[EVNPQVMAAVAQTEEILKSNSQTDLEHHHHHH}	>MAPPHis_MPMV	93	125	[QALKTR]	>MAPPHis_MPMV	16	21	K110	T20	K110-T20	240711_mMAPPHis_DSBU_1.6649.6649.6 File:"240711_mMAPPHis_DSBU_1.raw", NativeID:"controllerType=0 controllerNumber=1 scan=6649" (0.0)	891.344	TRUE	K111-T21
139	48	0	64	77	1187.81	4	4748.23	4748.25	-3.07	[FFDFVKDTBPWFPQEGTIDIK]	>MAPPHis_MPMV	33	53	[DTBPWFPQEGTIDIKR]	>MAPPHis_MPMV	39	54	K38	K53	K38-K53	240711_mMAPPHis_DSBU_1.10002.10002.4 File:"240711_mMAPPHis_DSBU_1.raw", NativeID:"controllerType=0 controllerNumber=1 scan=10002" (0.0)	1201.7	TRUE	K39-K54
142	46	0	14	45	885.26	5	4422.27	4422.28	-2.53	[VPVTAFSYWNLIKELIDKK]	>MAPPHis_MPMV	74	92	[DTBPWFPQEGTIDIKR]	>MAPPHis_MPMV	39	54	K86	T49	K86-T49	240711_mMAPPHis_DSBU_1.10548.10548.5 File:"240711_mMAPPHis_DSBU_1.raw", NativeID:"controllerType=0 controllerNumber=1 scan=10548" (0.0)	1252.15	TRUE	K87-T50
144	45	0	11	8	552.992	3	1656.96	1656.96	-2.15	[ELIDKK]	>MAPPHis_MPMV	87	92	[QALKTR]	>MAPPHis_MPMV	16	21	K91	K19	K91-K19	240711_mMAPPHis_DSBU_1.3426.3426.3 File:"240711_mMAPPHis_DSBU_1.raw", NativeID:"controllerType=0 controllerNumber=1 scan=3426" (0.0)	591.245	TRUE	K92-K20
145	44	0	42	0	1188.92	3	3564.73	3564.74	-1.91	[FFDFVKDTBPWFPQEGTIDIK]	>MAPPHis_MPMV	33	53	[YVEQLK]	>MAPPHis_MPMV	10	15	K38	Y10	K38-Y10	240711_mMAPPHis_DSBU_1.12457.12457.3 File:"240711_mMAPPHis_DSBU_1.raw", NativeID:"controllerType=0 controllerNumber=1 scan=12457" (0.0)	1430.74	TRUE	K39-Y11
147	43	0	128	6	922.467	4	3686.85	3686.86	-2.71	[FFDFVKDTBPWFPQEGTIDIKR]	>MAPPHis_MPMV	33	54	[ELIDKK]	>MAPPHis_MPMV	87	92	K53	K91	K53-K91	240711_mMAPPHis_DSBU_1.8292.8292.4 File:"240711_mMAPPHis_DSBU_1.raw", NativeID:"controllerType=0 controllerNumber=1 scan=8292" (0.0)	1042.66	TRUE	K54-K92
150	41	0	7	7	545.312	3	1633.92	1633.93	-3.71	[YADLLK]	>MAPPHis_MPMV	27	32	[QALKTR]	>MAPPHis_MPMV	16	21	Y27	K19	Y27-K19	240711_mMAPPHis_DSBU_1.4369.4369.3 File:"240711_mMAPPHis_DSBU_1.raw", NativeID:"controllerType=0 controllerNumber=1 scan=4369" (0.0)	682.17	TRUE	Y28-K20
151	39	0	43	43	1158.73	6	6947.33	6947.34	-1.67	[VGDBFQDYYNTFGPEKVPVTAFSYWNLIK]	>MAPPHis_MPMV	58	86	[YADLLKFFDFVKDTBPWFPQEGTIDIK]	>MAPPHis_MPMV	27	53	K73	T49	K73-T49	240711_mMAPPHis_DSBU_1.12092.12092.6 File:"240711_mMAPPHis_DSBU_1.raw", NativeID:"controllerType=0 controllerNumber=1 scan=12092" (0.0)	1396.55	TRUE	K74-T50
152	39	0	5	5	414.995	4	1656.96	1656.96	-3.19	[ELIDKK]	>MAPPHis_MPMV	87	92	[QALKTR]	>MAPPHis_MPMV	16	21	K91	T20	K91-T20	240711_mMAPPHis_DSBU_1.3598.3598.4 File:"240711_mMAPPHis_DSBU_1.raw", NativeID:"controllerType=0 controllerNumber=1 scan=3598" (0.0)	607.588	TRUE	K92-T21
153	38	0	52	2	1063.93	5	5315.6	5315.62	-3.96	[RVGDBFQDYYNTFGPEKVPVTAFSYWNLIK]	>MAPPHis_MPMV	57	86	[YADLLKFFDFVK]	>MAPPHis_MPMV	27	38	K73	Y27	K73-Y27	240711_mMAPPHis_DSBU_1.11217.11217.5 File:"240711_mMAPPHis_DSBU_1.raw", NativeID:"controllerType=0 controllerNumber=1 scan=11217" (0.0)	1314.14	TRUE	K74-Y28
154	38	0	45	18	736.614	5	3679.04	3679.05	-2.54	[VPVTAFSYWNLIKELIDKK]	>MAPPHis_MPMV	74	92	[YVEQLKQALK]	>MAPPHis_MPMV	10	19	K86	K15	K86-K15	240711_mMAPPHis_DSBU_1.9977.9977.5 File:"240711_mMAPPHis_DSBU_1.raw", NativeID:"controllerType=0 controllerNumber=1 scan=9977" (0.0)	1199.35	TRUE	K87-K16
155	37	0	70	2	968.489	3	2903.45	2903.46	-2.66	[DTBPWFPQEGTIDIKR]	>MAPPHis_MPMV	39	54	[ELIDKK]	>MAPPHis_MPMV	87	92	K53	K91	K53-K91	240711_mMAPPHis_DSBU_1.7105.7105.3 File:"240711_mMAPPHis_DSBU_1.raw", NativeID:"controllerType=0 controllerNumber=1 scan=7105" (0.0)	933.515	TRUE	K54-K92
156	37	0	4	17	949.953	4	3796.79	3796.8	-2.44	[RVGDBFQDYYNTFGPEK]	>MAPPHis_MPMV	57	73	[YADLLKFFDFVK]	>MAPPHis_MPMV	27	38	T68	K32	T68-K32	240711_mMAPPHis_DSBU_1.9638.9638.4 File:"240711_mMAPPHis_DSBU_1.raw", NativeID:"controllerType=0 controllerNumber=1 scan=9638" (0.0)	1167.7	TRUE	T69-K33
158	36	0	80	3	649.053	3	1945.14	1945.15	-1.99	[YVEQLKQALK]	>MAPPHis_MPMV	10	19	[GVKVK]	>MAPPHis_MPMV	22	26	K15	K24	K15-K24	240711_mMAPPHis_DSBU_1.4793.4793.3 File:"240711_mMAPPHis_DSBU_1.raw", NativeID:"controllerType=0 controllerNumber=1 scan=4793" (0.0)	720.952	TRUE	K16-K25
159	36	0	34	5	621.034	3	1861.09	1861.09	-1.68	[VKYADLLK]	>MAPPHis_MPMV	25	32	[QALKTR]	>MAPPHis_MPMV	16	21	K26	K19	K26-K19	240711_mMAPPHis_DSBU_1.4939.4939.3 File:"240711_mMAPPHis_DSBU_1.raw", NativeID:"controllerType=0 controllerNumber=1 scan=4939" (0.0)	734.263	TRUE	K27-K20
163	34	0	58	2	649.053	3	1945.14	1945.15	-2.56	[YVEQLKQALK]	>MAPPHis_MPMV	10	19	[GVKVK]	>MAPPHis_MPMV	22	26	K15	K24	K15-K24	240711_mMAPPHis_DSBU_1.4942.4942.3 File:"240711_mMAPPHis_DSBU_1.raw", NativeID:"controllerType=0 controllerNumber=1 scan=4942" (0.0)	734.497	TRUE	K16-K25
162	34	0	29	5	466.027	4	1861.09	1861.09	-2.73	[VKYADLLK]	>MAPPHis_MPMV	25	32	[QALKTR]	>MAPPHis_MPMV	16	21	K26	T20	K26-T20	240711_mMAPPHis_DSBU_1.4602.4602.4 File:"240711_mMAPPHis_DSBU_1.raw", NativeID:"controllerType=0 controllerNumber=1 scan=4602" (0.0)	703.546	TRUE	K27-T21
165	33	0	72	3	649.052	3	1945.14	1945.15	-3.31	[YVEQLKQALK]	>MAPPHis_MPMV	10	19	[GVKVK]	>MAPPHis_MPMV	22	26	K15	K24	K15-K24	240711_mMAPPHis_DSBU_1.4643.4643.3 File:"240711_mMAPPHis_DSBU_1.raw", NativeID:"controllerType=0 controllerNumber=1 scan=4643" (0.0)	707.278	TRUE	K16-K25
166	33	0	84	3	672.85	4	2688.38	2688.38	-1.33	[DTBPWFPQEGTIDIKR]	>MAPPHis_MPMV	39	54	[GVKVK]	>MAPPHis_MPMV	22	26	K53	K24	K53-K24	240711_mMAPPHis_DSBU_1.6397.6397.4 File:"240711_mMAPPHis_DSBU_1.raw", NativeID:"controllerType=0 controllerNumber=1 scan=6397" (0.0)	868.595	TRUE	K54-K25
168	31	0	10	0	621.033	3	1861.09	1861.09	-3.05	[VKYADLLK]	>MAPPHis_MPMV	25	32	[QALKTR]	>MAPPHis_MPMV	16	21	K26	K19	K26-K19	240711_mMAPPHis_DSBU_1.4586.4586.3 File:"240711_mMAPPHis_DSBU_1.raw", NativeID:"controllerType=0 controllerNumber=1 scan=4586" (0.0)	702.056	TRUE	K27-K20
169	30	0	76	1	748.183	4	2989.71	2989.71	-1.29	[VPVTAFSYWNLIKELIDKK]	>MAPPHis_MPMV	74	92	[GVKVK]	>MAPPHis_MPMV	22	26	K86	K24	K86-K24	240711_mMAPPHis_DSBU_1.9512.9512.4 File:"240711_mMAPPHis_DSBU_1.raw", NativeID:"controllerType=0 controllerNumber=1 scan=9512" (0.0)	1156.1	TRUE	K87-K25
171	29	0.00531915	25	0	868.451	6	5205.67	5205.68	-2.46	[FFDFVKDTBPWFPQEGTIDIKR]	>MAPPHis_MPMV	33	54	[VPVTAFSYWNLIKELIDKK]	>MAPPHis_MPMV	74	92	T49	K91	T49-K91	240711_mMAPPHis_DSBU_1.11010.11010.6 File:"240711_mMAPPHis_DSBU_1.raw", NativeID:"controllerType=0 controllerNumber=1 scan=11010" (0.0)	1294.7	TRUE	T50-K92
180	27	0.0208333	30	94	840.76	6	5039.52	5039.53	-2.19	[FFDFVKDTBPWFPQEGTIDIKR]	>MAPPHis_MPMV	33	54	[KEVNPQVMAAVAQTEEILK]	>MAPPHis_MPMV	92	110	K53	T105	K53-T105	240711_mMAPPHis_DSBU_1.9716.9716.6 File:"240711_mMAPPHis_DSBU_1.raw", NativeID:"controllerType=0 controllerNumber=1 scan=9716" (0.0)	1175.02	TRUE	K54-T106
183	25	0.0394089	5	6	480.283	4	1918.11	1918.11	-1.69	[QALKTRGVK]	>MAPPHis_MPMV	16	24	[YADLLK]	>MAPPHis_MPMV	27	32	K19	Y27	K19-Y27	240711_mMAPPHis_DSBU_1.4893.4893.4 File:"240711_mMAPPHis_DSBU_1.raw", NativeID:"controllerType=0 controllerNumber=1 scan=4893" (0.0)	729.902	TRUE	K20-Y28
185	24	0.0394089	50	7	1120.96	5	5600.77	5600.78	-2.07	[WRRVGDCFQDYYNTFGPEKVPVTAFSYWNLIK]	>MAPPHis_MPMV	55	86	[YADLLKFFDFVK]	>MAPPHis_MPMV	27	38	K73	K32	K73-K32	240711_mMAPPHis_DSBU_1.12036.12036.5 File:"240711_mMAPPHis_DSBU_1.raw", NativeID:"controllerType=0 controllerNumber=1 scan=12036" (0.0)	1391.18	TRUE	K74-K33

## Sheet: MA_2
Nr	Score	q-val	Pepscore1	Pepscore2	m/z	Charge	M+H+	Calculated Mass	Deviation in ppm	Peptide 1	Protein 1	From	To	Peptide2	Protein 2	From	To	Site1	Site2	linkage	Scan number	Retention time in sec	Sel.	linkages_renumbered
3	215	0	119	89	730.9	4	2920.58	2920.59	-3.11	[YADLLKFFDFVK]	>MAPPHis_MPMV	27	38	[YVEQLKQALK]	>MAPPHis_MPMV	10	19	K32	K15	K32-K15	240711_mMAPPHis_DSBU_2.10059.10059.4 File:"240711_mMAPPHis_DSBU_2.raw", NativeID:"controllerType=0 controllerNumber=1 scan=10059" (0.0)	1190.78	TRUE	K33-K16
4	212	0	65	36	974.197	3	2920.58	2920.59	-3.15	[YADLLKFFDFVK]	>MAPPHis_MPMV	27	38	[YVEQLKQALK]	>MAPPHis_MPMV	10	19	K32	K15	K32-K15	240711_mMAPPHis_DSBU_2.10062.10062.3 File:"240711_mMAPPHis_DSBU_2.raw", NativeID:"controllerType=0 controllerNumber=1 scan=10062" (0.0)	1191.07	TRUE	K33-K16
5	210	0	95	65	730.9	4	2920.58	2920.59	-2.11	[YADLLKFFDFVK]	>MAPPHis_MPMV	27	38	[YVEQLKQALK]	>MAPPHis_MPMV	10	19	K32	K15	K32-K15	240711_mMAPPHis_DSBU_2.10205.10205.4 File:"240711_mMAPPHis_DSBU_2.raw", NativeID:"controllerType=0 controllerNumber=1 scan=10205" (0.0)	1204.45	TRUE	K33-K16
6	201	0	75	42	591.842	4	2364.35	2364.35	-2.71	[YVEQLKQALK]	>MAPPHis_MPMV	10	19	[VKYADLLK]	>MAPPHis_MPMV	25	32	K15	K26	K15-K26	240711_mMAPPHis_DSBU_2.6710.6710.4 File:"240711_mMAPPHis_DSBU_2.raw", NativeID:"controllerType=0 controllerNumber=1 scan=6710" (0.0)	879.601	TRUE	K16-K27
7	198	0	67	138	1106.32	4	4422.27	4422.28	-2.08	[VPVTAFSYWNLIKELIDKK]	>MAPPHis_MPMV	74	92	[DTBPWFPQEGTIDIKR]	>MAPPHis_MPMV	39	54	K91	K53	K91-K53	240711_mMAPPHis_DSBU_2.10804.10804.4 File:"240711_mMAPPHis_DSBU_2.raw", NativeID:"controllerType=0 controllerNumber=1 scan=10804" (0.0)	1260.47	TRUE	K92-K54
8	197	0	90	78	473.676	5	2364.35	2364.35	-2.23	[YVEQLKQALK]	>MAPPHis_MPMV	10	19	[VKYADLLK]	>MAPPHis_MPMV	25	32	K15	K26	K15-K26	240711_mMAPPHis_DSBU_2.6647.6647.5 File:"240711_mMAPPHis_DSBU_2.raw", NativeID:"controllerType=0 controllerNumber=1 scan=6647" (0.0)	874.104	TRUE	K16-K27
9	194	0	103	65	974.198	3	2920.58	2920.59	-2.27	[YADLLKFFDFVK]	>MAPPHis_MPMV	27	38	[YVEQLKQALK]	>MAPPHis_MPMV	10	19	K32	K15	K32-K15	240711_mMAPPHis_DSBU_2.9920.9920.3 File:"240711_mMAPPHis_DSBU_2.raw", NativeID:"controllerType=0 controllerNumber=1 scan=9920" (0.0)	1177.93	TRUE	K33-K16
11	192	0	48	36	788.787	3	2364.35	2364.35	-2.93	[YVEQLKQALK]	>MAPPHis_MPMV	10	19	[VKYADLLK]	>MAPPHis_MPMV	25	32	K15	K26	K15-K26	240711_mMAPPHis_DSBU_2.6915.6915.3 File:"240711_mMAPPHis_DSBU_2.raw", NativeID:"controllerType=0 controllerNumber=1 scan=6915" (0.0)	898.608	TRUE	K16-K27
12	192	0	70	44	591.842	4	2364.35	2364.35	-3.02	[YVEQLKQALK]	>MAPPHis_MPMV	10	19	[VKYADLLK]	>MAPPHis_MPMV	25	32	K15	K26	K15-K26	240711_mMAPPHis_DSBU_2.7001.7001.4 File:"240711_mMAPPHis_DSBU_2.raw", NativeID:"controllerType=0 controllerNumber=1 scan=7001" (0.0)	906.418	TRUE	K16-K27
13	186	0	88	56	1214.23	3	3640.69	3640.7	-2.21	[VGDBFQDYYNTFGPEK]	>MAPPHis_MPMV	58	73	[YADLLKFFDFVK]	>MAPPHis_MPMV	27	38	T68	K32	T68-K32	240711_mMAPPHis_DSBU_2.10368.10368.3 File:"240711_mMAPPHis_DSBU_2.raw", NativeID:"controllerType=0 controllerNumber=1 scan=10368" (0.0)	1219.66	TRUE	T69-K33
14	185	0	80	152	1074.3	4	4294.18	4294.19	-1.98	[VPVTAFSYWNLIKELIDK]	>MAPPHis_MPMV	74	91	[DTBPWFPQEGTIDIKR]	>MAPPHis_MPMV	39	54	K86	K53	K86-K53	240711_mMAPPHis_DSBU_2.11666.11666.4 File:"240711_mMAPPHis_DSBU_2.raw", NativeID:"controllerType=0 controllerNumber=1 scan=11666" (0.0)	1340.39	TRUE	K87-K54
15	184	0	93	71	730.9	4	2920.58	2920.59	-2.28	[YADLLKFFDFVK]	>MAPPHis_MPMV	27	38	[YVEQLKQALK]	>MAPPHis_MPMV	10	19	K32	K15	K32-K15	240711_mMAPPHis_DSBU_2.9915.9915.4 File:"240711_mMAPPHis_DSBU_2.raw", NativeID:"controllerType=0 controllerNumber=1 scan=9915" (0.0)	1177.28	TRUE	K33-K16
17	179	0	70	35	788.788	3	2364.35	2364.35	-2.08	[YVEQLKQALK]	>MAPPHis_MPMV	10	19	[VKYADLLK]	>MAPPHis_MPMV	25	32	K15	K26	K15-K26	240711_mMAPPHis_DSBU_2.6628.6628.3 File:"240711_mMAPPHis_DSBU_2.raw", NativeID:"controllerType=0 controllerNumber=1 scan=6628" (0.0)	872.351	TRUE	K16-K27
16	179	0	88	124	1561.74	4	6243.94	6243.95	-1.27	[VGDBFQDYYNTFGPEKVPVTAFSYWNLIK]	>MAPPHis_MPMV	58	86	[FFDFVKDTBPWFPQEGTIDIK]	>MAPPHis_MPMV	33	53	K73	K38	K73-K38	240711_mMAPPHis_DSBU_2.11495.11495.4 File:"240711_mMAPPHis_DSBU_2.raw", NativeID:"controllerType=0 controllerNumber=1 scan=11495" (0.0)	1324.6	TRUE	K74-K39
19	178	0	62	43	584.922	5	2920.58	2920.59	-1.09	[YADLLKFFDFVK]	>MAPPHis_MPMV	27	38	[YVEQLKQALK]	>MAPPHis_MPMV	10	19	K32	K15	K32-K15	240711_mMAPPHis_DSBU_2.9936.9936.5 File:"240711_mMAPPHis_DSBU_2.raw", NativeID:"controllerType=0 controllerNumber=1 scan=9936" (0.0)	1179.42	TRUE	K33-K16
18	178	0	76	40	591.842	4	2364.35	2364.35	-3.02	[YVEQLKQALK]	>MAPPHis_MPMV	10	19	[VKYADLLK]	>MAPPHis_MPMV	25	32	K15	K26	K15-K26	240711_mMAPPHis_DSBU_2.6850.6850.4 File:"240711_mMAPPHis_DSBU_2.raw", NativeID:"controllerType=0 controllerNumber=1 scan=6850" (0.0)	892.521	TRUE	K16-K27
21	176	0	31	27	788.788	3	2364.35	2364.35	-1.93	[YVEQLKQALK]	>MAPPHis_MPMV	10	19	[VKYADLLK]	>MAPPHis_MPMV	25	32	K15	K26	K15-K26	240711_mMAPPHis_DSBU_2.6770.6770.3 File:"240711_mMAPPHis_DSBU_2.raw", NativeID:"controllerType=0 controllerNumber=1 scan=6770" (0.0)	885.124	TRUE	K16-K27
20	176	0	45	57	1432.07	3	4294.19	4294.19	-0.48	[VPVTAFSYWNLIKELIDK]	>MAPPHis_MPMV	74	91	[DTBPWFPQEGTIDIKR]	>MAPPHis_MPMV	39	54	K86	K53	K86-K53	240711_mMAPPHis_DSBU_2.11685.11685.3 File:"240711_mMAPPHis_DSBU_2.raw", NativeID:"controllerType=0 controllerNumber=1 scan=11685" (0.0)	1342.43	TRUE	K87-K54
22	172	0	70	98	910.928	4	3640.69	3640.7	-2.27	[VGDBFQDYYNTFGPEK]	>MAPPHis_MPMV	58	73	[YADLLKFFDFVK]	>MAPPHis_MPMV	27	38	T68	K32	T68-K32	240711_mMAPPHis_DSBU_2.10348.10348.4 File:"240711_mMAPPHis_DSBU_2.raw", NativeID:"controllerType=0 controllerNumber=1 scan=10348" (0.0)	1217.81	TRUE	T69-K33
23	172	0	125	168	1214.37	4	4854.46	4854.47	-2.69	[ELIDKKEVNPQVMAAVAQTEEILK]	>MAPPHis_MPMV	87	110	[DTBPWFPQEGTIDIKR]	>MAPPHis_MPMV	39	54	K92	K53	K92-K53	240711_mMAPPHis_DSBU_2.9257.9257.4 File:"240711_mMAPPHis_DSBU_2.raw", NativeID:"controllerType=0 controllerNumber=1 scan=9257" (0.0)	1115.93	TRUE	K93-K54
25	164	0	35	40	1474.76	3	4422.28	4422.28	-1.27	[VPVTAFSYWNLIKELIDKK]	>MAPPHis_MPMV	74	92	[DTBPWFPQEGTIDIKR]	>MAPPHis_MPMV	39	54	K86	K53	K86-K53	240711_mMAPPHis_DSBU_2.10827.10827.3 File:"240711_mMAPPHis_DSBU_2.raw", NativeID:"controllerType=0 controllerNumber=1 scan=10827" (0.0)	1262.61	TRUE	K87-K54
26	163	0	49	44	671.378	4	2682.49	2682.49	-0.79	[VPVTAFSYWNLIK]	>MAPPHis_MPMV	74	86	[VKYADLLK]	>MAPPHis_MPMV	25	32	S80	K26	S80-K26	240711_mMAPPHis_DSBU_2.8709.8709.4 File:"240711_mMAPPHis_DSBU_2.raw", NativeID:"controllerType=0 controllerNumber=1 scan=8709" (0.0)	1064.85	TRUE	S81-K27
27	162	0	114	34	1290.63	4	5159.52	5159.52	-0.75	[VGDBFQDYYNTFGPEKVPVTAFSYWNLIK]	>MAPPHis_MPMV	58	86	[YADLLKFFDFVK]	>MAPPHis_MPMV	27	38	K73	K32	K73-K32	240711_mMAPPHis_DSBU_2.12098.12098.4 File:"240711_mMAPPHis_DSBU_2.raw", NativeID:"controllerType=0 controllerNumber=1 scan=12098" (0.0)	1381.32	TRUE	K74-K33
29	159	0	138	36	682.588	5	3408.91	3408.92	-2.46	[VPVTAFSYWNLIKELIDKK]	>MAPPHis_MPMV	74	92	[VKYADLLK]	>MAPPHis_MPMV	25	32	K91	K26	K91-K26	240711_mMAPPHis_DSBU_2.10346.10346.5 File:"240711_mMAPPHis_DSBU_2.raw", NativeID:"controllerType=0 controllerNumber=1 scan=10346" (0.0)	1217.64	TRUE	K92-K27
30	159	0	222	41	1032.71	5	5159.52	5159.52	-0.76	[VGDBFQDYYNTFGPEKVPVTAFSYWNLIK]	>MAPPHis_MPMV	58	86	[YADLLKFFDFVK]	>MAPPHis_MPMV	27	38	K73	K32	K73-K32	240711_mMAPPHis_DSBU_2.12107.12107.5 File:"240711_mMAPPHis_DSBU_2.raw", NativeID:"controllerType=0 controllerNumber=1 scan=12107" (0.0)	1382.06	TRUE	K74-K33
31	159	0	89	45	473.278	4	1890.09	1890.1	-2.59	[VKYADLLK]	>MAPPHis_MPMV	25	32	[ELIDKK]	>MAPPHis_MPMV	87	92	K26	K91	K26-K91	240711_mMAPPHis_DSBU_2.5819.5819.4 File:"240711_mMAPPHis_DSBU_2.raw", NativeID:"controllerType=0 controllerNumber=1 scan=5819" (0.0)	797.872	TRUE	K27-K92
33	156	0	114	25	612.336	4	2446.32	2446.33	-1.91	[YADLLKFFDFVK]	>MAPPHis_MPMV	27	38	[ELIDKK]	>MAPPHis_MPMV	87	92	K32	K91	K32-K91	240711_mMAPPHis_DSBU_2.9840.9840.4 File:"240711_mMAPPHis_DSBU_2.raw", NativeID:"controllerType=0 controllerNumber=1 scan=9840" (0.0)	1170.44	TRUE	K33-K92
34	155	0	32	28	414.996	4	1656.96	1656.96	-1.87	[ELIDKK]	>MAPPHis_MPMV	87	92	[QALKTR]	>MAPPHis_MPMV	16	21	K91	T20	K91-T20	240711_mMAPPHis_DSBU_2.3650.3650.4 File:"240711_mMAPPHis_DSBU_2.raw", NativeID:"controllerType=0 controllerNumber=1 scan=3650" (0.0)	592.81	TRUE	K92-T21
35	154	0	37	65	1106.33	4	4422.28	4422.28	-0.87	[VPVTAFSYWNLIKELIDKK]	>MAPPHis_MPMV	74	92	[DTBPWFPQEGTIDIKR]	>MAPPHis_MPMV	39	54	K86	K53	K86-K53	240711_mMAPPHis_DSBU_2.10933.10933.4 File:"240711_mMAPPHis_DSBU_2.raw", NativeID:"controllerType=0 controllerNumber=1 scan=10933" (0.0)	1272.3	TRUE	K87-K54
36	154	0	189	141	1128.38	5	5637.85	5637.86	-1.94	[FFDFVKDTBPWFPQEGTIDIKR]	>MAPPHis_MPMV	33	54	[ELIDKKEVNPQVMAAVAQTEEILK]	>MAPPHis_MPMV	87	110	K53	K92	K53-K92	240711_mMAPPHis_DSBU_2.9765.9765.5 File:"240711_mMAPPHis_DSBU_2.raw", NativeID:"controllerType=0 controllerNumber=1 scan=9765" (0.0)	1163.34	TRUE	K54-K93
38	145	0	106	129	1249.59	5	6243.94	6243.95	-2.44	[VGDBFQDYYNTFGPEKVPVTAFSYWNLIK]	>MAPPHis_MPMV	58	86	[FFDFVKDTBPWFPQEGTIDIK]	>MAPPHis_MPMV	33	53	K73	K38	K73-K38	240711_mMAPPHis_DSBU_2.11474.11474.5 File:"240711_mMAPPHis_DSBU_2.raw", NativeID:"controllerType=0 controllerNumber=1 scan=11474" (0.0)	1322.65	TRUE	K74-K39
39	142	0	128	49	1041.94	5	5205.68	5205.68	-0.48	[FFDFVKDTBPWFPQEGTIDIKR]	>MAPPHis_MPMV	33	54	[VPVTAFSYWNLIKELIDKK]	>MAPPHis_MPMV	74	92	K53	K91	K53-K91	240711_mMAPPHis_DSBU_2.11060.11060.5 File:"240711_mMAPPHis_DSBU_2.raw", NativeID:"controllerType=0 controllerNumber=1 scan=11060" (0.0)	1284.07	TRUE	K54-K92
43	141	0	88	33	466.027	4	1861.09	1861.09	-2.93	[VKYADLLK]	>MAPPHis_MPMV	25	32	[QALKTR]	>MAPPHis_MPMV	16	21	K26	T20	K26-T20	240711_mMAPPHis_DSBU_2.5008.5008.4 File:"240711_mMAPPHis_DSBU_2.raw", NativeID:"controllerType=0 controllerNumber=1 scan=5008" (0.0)	722.543	TRUE	K27-T21
42	141	0	37	29	414.996	4	1656.96	1656.96	-2.31	[ELIDKK]	>MAPPHis_MPMV	87	92	[QALKTR]	>MAPPHis_MPMV	16	21	K91	T20	K91-T20	240711_mMAPPHis_DSBU_2.3506.3506.4 File:"240711_mMAPPHis_DSBU_2.raw", NativeID:"controllerType=0 controllerNumber=1 scan=3506" (0.0)	579.643	TRUE	K92-T21
40	141	0	152	18	852.983	4	3408.91	3408.92	-2.22	[VPVTAFSYWNLIKELIDKK]	>MAPPHis_MPMV	74	92	[VKYADLLK]	>MAPPHis_MPMV	25	32	K86	K26	K86-K26	240711_mMAPPHis_DSBU_2.10364.10364.4 File:"240711_mMAPPHis_DSBU_2.raw", NativeID:"controllerType=0 controllerNumber=1 scan=10364" (0.0)	1219.34	TRUE	K87-K27
41	141	0	65	88	810.434	4	3238.72	3238.72	-2.39	[VPVTAFSYWNLIK]	>MAPPHis_MPMV	74	86	[YADLLKFFDFVK]	>MAPPHis_MPMV	27	38	S80	K32	S80-K32	240711_mMAPPHis_DSBU_2.11187.11187.4 File:"240711_mMAPPHis_DSBU_2.raw", NativeID:"controllerType=0 controllerNumber=1 scan=11187" (0.0)	1295.92	TRUE	S81-K33
44	139	0	136	15	1219.11	4	4873.41	4873.42	-2.94	[VGDBFQDYYNTFGPEKVPVTAFSYWNLIK]	>MAPPHis_MPMV	58	86	[YVEQLKQALK]	>MAPPHis_MPMV	10	19	K73	K15	K73-K15	240711_mMAPPHis_DSBU_2.10064.10064.4 File:"240711_mMAPPHis_DSBU_2.raw", NativeID:"controllerType=0 controllerNumber=1 scan=10064" (0.0)	1191.24	TRUE	K74-K16
46	139	0	78	27	487.041	4	1945.14	1945.15	-3.13	[YVEQLKQALK]	>MAPPHis_MPMV	10	19	[GVKVK]	>MAPPHis_MPMV	22	26	K15	K24	K15-K24	240711_mMAPPHis_DSBU_2.5006.5006.4 File:"240711_mMAPPHis_DSBU_2.raw", NativeID:"controllerType=0 controllerNumber=1 scan=5006" (0.0)	722.178	TRUE	K16-K25
45	139	0	121	54	1124.13	5	5616.64	5616.66	-2.36	[VGDBFQDYYNTFGPEKVPVTAFSYWNLIK]	>MAPPHis_MPMV	58	86	[DTBPWFPQEGTIDIKR]	>MAPPHis_MPMV	39	54	K73	K53	K73-K53	240711_mMAPPHis_DSBU_2.10770.10770.5 File:"240711_mMAPPHis_DSBU_2.raw", NativeID:"controllerType=0 controllerNumber=1 scan=10770" (0.0)	1257.26	TRUE	K74-K54
47	138	0	90	20	663.368	4	2650.45	2650.45	-0.67	[YADLLKFFDFVK]	>MAPPHis_MPMV	27	38	[VKYADLLK]	>MAPPHis_MPMV	25	32	K32	K26	K32-K26	240711_mMAPPHis_DSBU_2.10270.10270.4 File:"240711_mMAPPHis_DSBU_2.raw", NativeID:"controllerType=0 controllerNumber=1 scan=10270" (0.0)	1210.44	TRUE	K33-K27
49	136	0	22	63	1106.33	4	4422.28	4422.28	-1.42	[VPVTAFSYWNLIKELIDKK]	>MAPPHis_MPMV	74	92	[DTBPWFPQEGTIDIKR]	>MAPPHis_MPMV	39	54	K86	K53	K86-K53	240711_mMAPPHis_DSBU_2.11076.11076.4 File:"240711_mMAPPHis_DSBU_2.raw", NativeID:"controllerType=0 controllerNumber=1 scan=11076" (0.0)	1285.59	TRUE	K87-K54
48	136	0	67	106	885.261	5	4422.27	4422.28	-2.04	[VPVTAFSYWNLIKELIDKK]	>MAPPHis_MPMV	74	92	[DTBPWFPQEGTIDIKR]	>MAPPHis_MPMV	39	54	K91	K53	K91-K53	240711_mMAPPHis_DSBU_2.10803.10803.5 File:"240711_mMAPPHis_DSBU_2.raw", NativeID:"controllerType=0 controllerNumber=1 scan=10803" (0.0)	1260.2	TRUE	K92-K54
51	136	0	153	143	974.898	5	4870.46	4870.46	-0.28	[ELIDKKEVNPQVmAAVAQTEEILK]	>MAPPHis_MPMV	87	110	[DTBPWFPQEGTIDIKR]	>MAPPHis_MPMV	39	54	K92	K53	K92-K53	240711_mMAPPHis_DSBU_2.8718.8718.5 File:"240711_mMAPPHis_DSBU_2.raw", NativeID:"controllerType=0 controllerNumber=1 scan=8718" (0.0)	1065.58	TRUE	K93-K54
53	132	0	60	67	737.886	6	4422.28	4422.28	-1.23	[VPVTAFSYWNLIKELIDKK]	>MAPPHis_MPMV	74	92	[DTBPWFPQEGTIDIKR]	>MAPPHis_MPMV	39	54	K86	K53	K86-K53	240711_mMAPPHis_DSBU_2.10825.10825.6 File:"240711_mMAPPHis_DSBU_2.raw", NativeID:"controllerType=0 controllerNumber=1 scan=10825" (0.0)	1262.42	TRUE	K87-K54
54	132	0	39	70	1074.3	4	4294.18	4294.19	-2.09	[VPVTAFSYWNLIKELIDK]	>MAPPHis_MPMV	74	91	[DTBPWFPQEGTIDIKR]	>MAPPHis_MPMV	39	54	K86	K53	K86-K53	240711_mMAPPHis_DSBU_2.11809.11809.4 File:"240711_mMAPPHis_DSBU_2.raw", NativeID:"controllerType=0 controllerNumber=1 scan=11809" (0.0)	1353.82	TRUE	K87-K54
55	131	0	219	17	726.619	4	2903.45	2903.46	-2.67	[DTBPWFPQEGTIDIKR]	>MAPPHis_MPMV	39	54	[ELIDKK]	>MAPPHis_MPMV	87	92	K53	K91	K53-K91	240711_mMAPPHis_DSBU_2.7241.7241.4 File:"240711_mMAPPHis_DSBU_2.raw", NativeID:"controllerType=0 controllerNumber=1 scan=7241" (0.0)	928.643	TRUE	K54-K92
56	130	0	126	60	971.696	5	4854.45	4854.47	-3.48	[ELIDKKEVNPQVMAAVAQTEEILK]	>MAPPHis_MPMV	87	110	[DTBPWFPQEGTIDIKR]	>MAPPHis_MPMV	39	54	K92	T49	K92-T49	240711_mMAPPHis_DSBU_2.9394.9394.5 File:"240711_mMAPPHis_DSBU_2.raw", NativeID:"controllerType=0 controllerNumber=1 scan=9394" (0.0)	1129.02	TRUE	K93-T50
57	130	0	111	23	1182.03	4	4725.12	4725.13	-2.25	[FFDFVKDTBPWFPQEGTIDIK]	>MAPPHis_MPMV	33	53	[VGDBFQDYYNTFGPEK]	>MAPPHis_MPMV	58	73	K38	Y65	K38-Y65	240711_mMAPPHis_DSBU_2.9744.9744.4 File:"240711_mMAPPHis_DSBU_2.raw", NativeID:"controllerType=0 controllerNumber=1 scan=9744" (0.0)	1161.4	TRUE	K39-Y66
58	129	0	38	27	373.023	5	1861.09	1861.09	-1.9	[VKYADLLK]	>MAPPHis_MPMV	25	32	[QALKTR]	>MAPPHis_MPMV	16	21	K26	T20	K26-T20	240711_mMAPPHis_DSBU_2.5034.5034.5 File:"240711_mMAPPHis_DSBU_2.raw", NativeID:"controllerType=0 controllerNumber=1 scan=5034" (0.0)	724.876	TRUE	K27-T21
59	129	0	112	200	1008.71	5	5039.52	5039.53	-2.15	[FFDFVKDTBPWFPQEGTIDIKR]	>MAPPHis_MPMV	33	54	[KEVNPQVMAAVAQTEEILK]	>MAPPHis_MPMV	92	110	K53	K92	K53-K92	240711_mMAPPHis_DSBU_2.9881.9881.5 File:"240711_mMAPPHis_DSBU_2.raw", NativeID:"controllerType=0 controllerNumber=1 scan=9881" (0.0)	1174.26	TRUE	K54-K93
60	124	0	249	22	598.748	5	2989.71	2989.71	-1.17	[VPVTAFSYWNLIKELIDKK]	>MAPPHis_MPMV	74	92	[GVKVK]	>MAPPHis_MPMV	22	26	K86	K24	K86-K24	240711_mMAPPHis_DSBU_2.9701.9701.5 File:"240711_mMAPPHis_DSBU_2.raw", NativeID:"controllerType=0 controllerNumber=1 scan=9701" (0.0)	1157.48	TRUE	K87-K25
61	123	0	288	26	1063.93	5	5315.61	5315.62	-2.36	[RVGDBFQDYYNTFGPEKVPVTAFSYWNLIK]	>MAPPHis_MPMV	57	86	[YADLLKFFDFVK]	>MAPPHis_MPMV	27	38	K73	K32	K73-K32	240711_mMAPPHis_DSBU_2.11620.11620.5 File:"240711_mMAPPHis_DSBU_2.raw", NativeID:"controllerType=0 controllerNumber=1 scan=11620" (0.0)	1336.19	TRUE	K74-K33
62	122	0	103	28	1068.79	4	4272.13	4272.13	-1.26	[KEVNPQVmAAVAQTEEILK]	>MAPPHis_MPMV	92	110	[DTBPWFPQEGTIDIKR]	>MAPPHis_MPMV	39	54	K92	T49	K92-T49	240711_mMAPPHis_DSBU_2.8791.8791.4 File:"240711_mMAPPHis_DSBU_2.raw", NativeID:"controllerType=0 controllerNumber=1 scan=8791" (0.0)	1072.56	TRUE	K93-T50
63	121	0	95	17	487.041	4	1945.14	1945.15	-2.44	[YVEQLKQALK]	>MAPPHis_MPMV	10	19	[GVKVK]	>MAPPHis_MPMV	22	26	K15	K24	K15-K24	240711_mMAPPHis_DSBU_2.5146.5146.4 File:"240711_mMAPPHis_DSBU_2.raw", NativeID:"controllerType=0 controllerNumber=1 scan=5146" (0.0)	735.281	TRUE	K16-K25
64	120	0	145	59	809.916	6	4854.46	4854.47	-2.34	[ELIDKKEVNPQVMAAVAQTEEILK]	>MAPPHis_MPMV	87	110	[DTBPWFPQEGTIDIKR]	>MAPPHis_MPMV	39	54	K92	T49	K92-T49	240711_mMAPPHis_DSBU_2.9288.9288.6 File:"240711_mMAPPHis_DSBU_2.raw", NativeID:"controllerType=0 controllerNumber=1 scan=9288" (0.0)	1118.64	TRUE	K93-T50
66	119	0	218	195	940.482	6	5637.85	5637.86	-1.89	[FFDFVKDTBPWFPQEGTIDIKR]	>MAPPHis_MPMV	33	54	[ELIDKKEVNPQVMAAVAQTEEILK]	>MAPPHis_MPMV	87	110	K53	T105	K53-T105	240711_mMAPPHis_DSBU_2.9761.9761.6 File:"240711_mMAPPHis_DSBU_2.raw", NativeID:"controllerType=0 controllerNumber=1 scan=9761" (0.0)	1163.02	TRUE	K54-T106
65	119	0	87	32	751.012	6	4501.03	4501.05	-2.87	[FFDFVKDTBPWFPQEGTIDIK]	>MAPPHis_MPMV	33	53	[SNSQTDLEHHHHHH}	>MAPPHis_MPMV	111	125	K38	T115	K38-T115	240711_mMAPPHis_DSBU_2.7566.7566.6 File:"240711_mMAPPHis_DSBU_2.raw", NativeID:"controllerType=0 controllerNumber=1 scan=7566" (0.0)	958.513	TRUE	K39-T116
69	118	0	88	8	845.183	4	3377.71	3377.72	-2.95	[DTBPWFPQEGTIDIKR]	>MAPPHis_MPMV	39	54	[YVEQLKQALK]	>MAPPHis_MPMV	10	19	K53	K15	K53-K15	240711_mMAPPHis_DSBU_2.7839.7839.4 File:"240711_mMAPPHis_DSBU_2.raw", NativeID:"controllerType=0 controllerNumber=1 scan=7839" (0.0)	983.491	TRUE	K54-K16
68	118	0	54	17	466.027	4	1861.09	1861.09	-1.95	[VKYADLLK]	>MAPPHis_MPMV	25	32	[QALKTR]	>MAPPHis_MPMV	16	21	K26	T20	K26-T20	240711_mMAPPHis_DSBU_2.5269.5269.4 File:"240711_mMAPPHis_DSBU_2.raw", NativeID:"controllerType=0 controllerNumber=1 scan=5269" (0.0)	746.514	TRUE	K27-T21
67	118	0	22	18	368.476	4	1470.88	1470.89	-4.61	[ELIDKK]	>MAPPHis_MPMV	87	92	[GVKVK]	>MAPPHis_MPMV	22	26	K91	K24	K91-K24	240711_mMAPPHis_DSBU_2.3414.3414.4 File:"240711_mMAPPHis_DSBU_2.raw", NativeID:"controllerType=0 controllerNumber=1 scan=3414" (0.0)	570.779	TRUE	K92-K25
70	117	0	38	72	859.642	5	4294.18	4294.19	-1.99	[VPVTAFSYWNLIKELIDK]	>MAPPHis_MPMV	74	91	[DTBPWFPQEGTIDIKR]	>MAPPHis_MPMV	39	54	K86	K53	K86-K53	240711_mMAPPHis_DSBU_2.11677.11677.5 File:"240711_mMAPPHis_DSBU_2.raw", NativeID:"controllerType=0 controllerNumber=1 scan=11677" (0.0)	1341.53	TRUE	K87-K54
71	115	0	68	23	466.027	4	1861.09	1861.09	-2.67	[VKYADLLK]	>MAPPHis_MPMV	25	32	[QALKTR]	>MAPPHis_MPMV	16	21	K26	T20	K26-T20	240711_mMAPPHis_DSBU_2.4805.4805.4 File:"240711_mMAPPHis_DSBU_2.raw", NativeID:"controllerType=0 controllerNumber=1 scan=4805" (0.0)	703.833	TRUE	K27-T21
73	113	0	52	18	490.966	3	1470.88	1470.89	-4.58	[ELIDKK]	>MAPPHis_MPMV	87	92	[GVKVK]	>MAPPHis_MPMV	22	26	K91	K24	K91-K24	240711_mMAPPHis_DSBU_2.3415.3415.3 File:"240711_mMAPPHis_DSBU_2.raw", NativeID:"controllerType=0 controllerNumber=1 scan=3415" (0.0)	571.048	TRUE	K92-K25
72	113	0	178	22	1032.71	5	5159.51	5159.52	-2.06	[VGDBFQDYYNTFGPEKVPVTAFSYWNLIK]	>MAPPHis_MPMV	58	86	[YADLLKFFDFVK]	>MAPPHis_MPMV	27	38	K73	K32	K73-K32	240711_mMAPPHis_DSBU_2.12229.12229.5 File:"240711_mMAPPHis_DSBU_2.raw", NativeID:"controllerType=0 controllerNumber=1 scan=12229" (0.0)	1394.33	TRUE	K74-K33
74	112	0	137	15	1151.58	4	4603.29	4603.29	-0.78	[VGDBFQDYYNTFGPEKVPVTAFSYWNLIK]	>MAPPHis_MPMV	58	86	[VKYADLLK]	>MAPPHis_MPMV	25	32	K73	K26	K73-K26	240711_mMAPPHis_DSBU_2.10301.10301.4 File:"240711_mMAPPHis_DSBU_2.raw", NativeID:"controllerType=0 controllerNumber=1 scan=10301" (0.0)	1213.41	TRUE	K74-K27
75	112	0	41	40	885.261	5	4422.28	4422.28	-1.42	[VPVTAFSYWNLIKELIDKK]	>MAPPHis_MPMV	74	92	[DTBPWFPQEGTIDIKR]	>MAPPHis_MPMV	39	54	K86	T49	K86-T49	240711_mMAPPHis_DSBU_2.11073.11073.5 File:"240711_mMAPPHis_DSBU_2.raw", NativeID:"controllerType=0 controllerNumber=1 scan=11073" (0.0)	1285.12	TRUE	K87-T50
76	110	0	51	15	466.027	4	1861.09	1861.09	-2.6	[VKYADLLK]	>MAPPHis_MPMV	25	32	[QALKTR]	>MAPPHis_MPMV	16	21	K26	T20	K26-T20	240711_mMAPPHis_DSBU_2.5143.5143.4 File:"240711_mMAPPHis_DSBU_2.raw", NativeID:"controllerType=0 controllerNumber=1 scan=5143" (0.0)	734.806	TRUE	K27-T21
77	108	0	127	21	942.485	5	4708.39	4708.4	-2.22	[YADLLKFFDFVKDTBPWFPQEGTIDIK]	>MAPPHis_MPMV	27	53	[YVEQLKQALK]	>MAPPHis_MPMV	10	19	K32	K15	K32-K15	240711_mMAPPHis_DSBU_2.10753.10753.5 File:"240711_mMAPPHis_DSBU_2.raw", NativeID:"controllerType=0 controllerNumber=1 scan=10753" (0.0)	1255.62	TRUE	K33-K16
78	107	0	53	13	630.701	3	1890.09	1890.1	-3.29	[VKYADLLK]	>MAPPHis_MPMV	25	32	[ELIDKK]	>MAPPHis_MPMV	87	92	K26	K91	K26-K91	240711_mMAPPHis_DSBU_2.5832.5832.3 File:"240711_mMAPPHis_DSBU_2.raw", NativeID:"controllerType=0 controllerNumber=1 scan=5832" (0.0)	799.162	TRUE	K27-K92
79	105	0	231	207	971.697	5	4854.46	4854.47	-2.66	[ELIDKKEVNPQVMAAVAQTEEILK]	>MAPPHis_MPMV	87	110	[DTBPWFPQEGTIDIKR]	>MAPPHis_MPMV	39	54	T105	K53	T105-K53	240711_mMAPPHis_DSBU_2.9253.9253.5 File:"240711_mMAPPHis_DSBU_2.raw", NativeID:"controllerType=0 controllerNumber=1 scan=9253" (0.0)	1115.61	TRUE	T106-K54
80	104	0	29	13	473.676	5	2364.35	2364.35	-0.68	[YVEQLKQALK]	>MAPPHis_MPMV	10	19	[VKYADLLK]	>MAPPHis_MPMV	25	32	K15	K26	K15-K26	240711_mMAPPHis_DSBU_2.6796.6796.5 File:"240711_mMAPPHis_DSBU_2.raw", NativeID:"controllerType=0 controllerNumber=1 scan=6796" (0.0)	887.693	TRUE	K16-K27
81	101	0	142	13	1177.85	4	4708.4	4708.4	-2.14	[YADLLKFFDFVKDTBPWFPQEGTIDIK]	>MAPPHis_MPMV	27	53	[YVEQLKQALK]	>MAPPHis_MPMV	10	19	K32	K15	K32-K15	240711_mMAPPHis_DSBU_2.10766.10766.4 File:"240711_mMAPPHis_DSBU_2.raw", NativeID:"controllerType=0 controllerNumber=1 scan=10766" (0.0)	1256.94	TRUE	K33-K16
82	97	0	158	18	751.011	6	4501.03	4501.05	-3.6	[FFDFVKDTBPWFPQEGTIDIK]	>MAPPHis_MPMV	33	53	[SNSQTDLEHHHHHH}	>MAPPHis_MPMV	111	125	K38	T115	K38-T115	240711_mMAPPHis_DSBU_2.7422.7422.6 File:"240711_mMAPPHis_DSBU_2.raw", NativeID:"controllerType=0 controllerNumber=1 scan=7422" (0.0)	945.121	TRUE	K39-T116
83	92	0	48	18	868.452	6	5205.68	5205.68	-0.49	[FFDFVKDTBPWFPQEGTIDIKR]	>MAPPHis_MPMV	33	54	[VPVTAFSYWNLIKELIDKK]	>MAPPHis_MPMV	74	92	K53	K91	K53-K91	240711_mMAPPHis_DSBU_2.11055.11055.6 File:"240711_mMAPPHis_DSBU_2.raw", NativeID:"controllerType=0 controllerNumber=1 scan=11055" (0.0)	1283.66	TRUE	K54-K92
84	90	0	77	11	975.489	5	4873.41	4873.42	-1.78	[VGDBFQDYYNTFGPEKVPVTAFSYWNLIK]	>MAPPHis_MPMV	58	86	[YVEQLKQALK]	>MAPPHis_MPMV	10	19	K73	K15	K73-K15	240711_mMAPPHis_DSBU_2.10078.10078.5 File:"240711_mMAPPHis_DSBU_2.raw", NativeID:"controllerType=0 controllerNumber=1 scan=10078" (0.0)	1192.61	TRUE	K74-K16
86	90	0	109	56	971.63	6	5824.75	5824.76	-2.7	[EVNPQVMAAVAQTEEILKSNSQTDLEHHHHHH}	>MAPPHis_MPMV	93	125	[DTBPWFPQEGTIDIKR]	>MAPPHis_MPMV	39	54	K110	K53	K110-K53	240711_mMAPPHis_DSBU_2.8467.8467.6 File:"240711_mMAPPHis_DSBU_2.raw", NativeID:"controllerType=0 controllerNumber=1 scan=8467" (0.0)	1042.01	TRUE	K111-K54
85	90	0	180	10	726.618	4	2903.45	2903.46	-3	[DTBPWFPQEGTIDIKR]	>MAPPHis_MPMV	39	54	[ELIDKK]	>MAPPHis_MPMV	87	92	K53	K91	K53-K91	240711_mMAPPHis_DSBU_2.7381.7381.4 File:"240711_mMAPPHis_DSBU_2.raw", NativeID:"controllerType=0 controllerNumber=1 scan=7381" (0.0)	941.589	TRUE	K54-K92
87	88	0	59	14	820.959	4	3280.81	3280.82	-3.06	[VPVTAFSYWNLIKELIDK]	>MAPPHis_MPMV	74	91	[VKYADLLK]	>MAPPHis_MPMV	25	32	K86	K26	K86-K26	240711_mMAPPHis_DSBU_2.11203.11203.4 File:"240711_mMAPPHis_DSBU_2.raw", NativeID:"controllerType=0 controllerNumber=1 scan=11203" (0.0)	1297.49	TRUE	K87-K27
88	88	0	67	14	945.829	5	4725.12	4725.13	-2.27	[FFDFVKDTBPWFPQEGTIDIK]	>MAPPHis_MPMV	33	53	[VGDBFQDYYNTFGPEK]	>MAPPHis_MPMV	58	73	K38	Y65	K38-Y65	240711_mMAPPHis_DSBU_2.9747.9747.5 File:"240711_mMAPPHis_DSBU_2.raw", NativeID:"controllerType=0 controllerNumber=1 scan=9747" (0.0)	1161.64	TRUE	K39-Y66
90	83	0	55	12	487.042	4	1945.14	1945.15	-1.62	[YVEQLKQALK]	>MAPPHis_MPMV	10	19	[GVKVK]	>MAPPHis_MPMV	22	26	K15	K24	K15-K24	240711_mMAPPHis_DSBU_2.5292.5292.4 File:"240711_mMAPPHis_DSBU_2.raw", NativeID:"controllerType=0 controllerNumber=1 scan=5292" (0.0)	748.9	TRUE	K16-K25
91	79	0	64	12	389.834	5	1945.14	1945.15	-4.36	[YVEQLKQALK]	>MAPPHis_MPMV	10	19	[GVKVK]	>MAPPHis_MPMV	22	26	K15	K24	K15-K24	240711_mMAPPHis_DSBU_2.4888.4888.5 File:"240711_mMAPPHis_DSBU_2.raw", NativeID:"controllerType=0 controllerNumber=1 scan=4888" (0.0)	711.483	TRUE	K16-K25
92	78	0	11	20	409.236	4	1633.92	1633.93	-3.61	[YADLLK]	>MAPPHis_MPMV	27	32	[QALKTR]	>MAPPHis_MPMV	16	21	Y27	K19	Y27-K19	240711_mMAPPHis_DSBU_2.4612.4612.4 File:"240711_mMAPPHis_DSBU_2.raw", NativeID:"controllerType=0 controllerNumber=1 scan=4612" (0.0)	685.765	TRUE	Y28-K20
93	76	0	40	34	1390.27	5	6947.33	6947.34	-1.84	[VGDBFQDYYNTFGPEKVPVTAFSYWNLIK]	>MAPPHis_MPMV	58	86	[YADLLKFFDFVKDTBPWFPQEGTIDIK]	>MAPPHis_MPMV	27	53	T77	K38	T77-K38	240711_mMAPPHis_DSBU_2.12249.12249.5 File:"240711_mMAPPHis_DSBU_2.raw", NativeID:"controllerType=0 controllerNumber=1 scan=12249" (0.0)	1396.33	TRUE	T78-K39
95	76	0	31	45	646.464	6	3873.75	3873.75	-1.15	[DTBPWFPQEGTIDIKR]	>MAPPHis_MPMV	39	54	[SNSQTDLEHHHHHH}	>MAPPHis_MPMV	111	125	K53	T115	K53-T115	240711_mMAPPHis_DSBU_2.5590.5590.6 File:"240711_mMAPPHis_DSBU_2.raw", NativeID:"controllerType=0 controllerNumber=1 scan=5590" (0.0)	776.631	TRUE	K54-T116
97	75	0	74	36	895.442	6	5367.61	5367.63	-2.43	[EVNPQVMAAVAQTEEILKSNSQTDLEHHHHHH}	>MAPPHis_MPMV	93	125	[YADLLKFFDFVK]	>MAPPHis_MPMV	27	38	K110	K32	K110-K32	240711_mMAPPHis_DSBU_2.9923.9923.6 File:"240711_mMAPPHis_DSBU_2.raw", NativeID:"controllerType=0 controllerNumber=1 scan=9923" (0.0)	1178.18	TRUE	K111-K33
98	74	0	77	23	487.041	4	1945.14	1945.15	-2.94	[YVEQLKQALK]	>MAPPHis_MPMV	10	19	[GVKVK]	>MAPPHis_MPMV	22	26	K15	K24	K15-K24	240711_mMAPPHis_DSBU_2.4863.4863.4 File:"240711_mMAPPHis_DSBU_2.raw", NativeID:"controllerType=0 controllerNumber=1 scan=4863" (0.0)	709.226	TRUE	K16-K25
99	74	0	97	12	901.012	5	4501.03	4501.05	-3.63	[FFDFVKDTBPWFPQEGTIDIK]	>MAPPHis_MPMV	33	53	[SNSQTDLEHHHHHH}	>MAPPHis_MPMV	111	125	K38	S113	K38-S113	240711_mMAPPHis_DSBU_2.7427.7427.5 File:"240711_mMAPPHis_DSBU_2.raw", NativeID:"controllerType=0 controllerNumber=1 scan=7427" (0.0)	945.766	TRUE	K39-S114
101	73	0	20	66	1058.02	6	6343.07	6343.08	-2.21	[VGDBFQDYYNTFGPEKVPVTAFSYWNLIKELIDKK]	>MAPPHis_MPMV	58	92	[DTBPWFPQEGTIDIKR]	>MAPPHis_MPMV	39	54	S80	K53	S80-K53	240711_mMAPPHis_DSBU_2.11165.11165.6 File:"240711_mMAPPHis_DSBU_2.raw", NativeID:"controllerType=0 controllerNumber=1 scan=11165" (0.0)	1293.88	TRUE	S81-K54
103	71	0	68	7	816.112	3	2446.32	2446.33	-1.9	[YADLLKFFDFVK]	>MAPPHis_MPMV	27	38	[ELIDKK]	>MAPPHis_MPMV	87	92	K32	K91	K32-K91	240711_mMAPPHis_DSBU_2.9843.9843.3 File:"240711_mMAPPHis_DSBU_2.raw", NativeID:"controllerType=0 controllerNumber=1 scan=9843" (0.0)	1170.68	TRUE	K33-K92
104	69	0	21	11	552.992	3	1656.96	1656.96	-2.37	[ELIDKK]	>MAPPHis_MPMV	87	92	[QALKTR]	>MAPPHis_MPMV	16	21	K91	K19	K91-K19	240711_mMAPPHis_DSBU_2.3511.3511.3 File:"240711_mMAPPHis_DSBU_2.raw", NativeID:"controllerType=0 controllerNumber=1 scan=3511" (0.0)	580.052	TRUE	K92-K20
106	66	0	19	16	860.759	6	5159.52	5159.52	-0.38	[VGDBFQDYYNTFGPEKVPVTAFSYWNLIK]	>MAPPHis_MPMV	58	86	[YADLLKFFDFVK]	>MAPPHis_MPMV	27	38	K73	K32	K73-K32	240711_mMAPPHis_DSBU_2.12132.12132.6 File:"240711_mMAPPHis_DSBU_2.raw", NativeID:"controllerType=0 controllerNumber=1 scan=12132" (0.0)	1384.65	TRUE	K74-K33
107	65	0	23	26	775.556	5	3873.75	3873.75	-1.1	[DTBPWFPQEGTIDIKR]	>MAPPHis_MPMV	39	54	[SNSQTDLEHHHHHH}	>MAPPHis_MPMV	111	125	K53	T115	K53-T115	240711_mMAPPHis_DSBU_2.5586.5586.5 File:"240711_mMAPPHis_DSBU_2.raw", NativeID:"controllerType=0 controllerNumber=1 scan=5586" (0.0)	776.307	TRUE	K54-T116
108	64	0	76	8	566.575	4	2263.28	2263.28	-3.82	[VPVTAFSYWNLIK]	>MAPPHis_MPMV	74	86	[GVKVK]	>MAPPHis_MPMV	22	26	Y81	K24	Y81-K24	240711_mMAPPHis_DSBU_2.7433.7433.4 File:"240711_mMAPPHis_DSBU_2.raw", NativeID:"controllerType=0 controllerNumber=1 scan=7433" (0.0)	946.246	TRUE	Y82-K25
109	62	0	37	0	760.165	5	3796.8	3796.8	-1.06	[RVGDBFQDYYNTFGPEK]	>MAPPHis_MPMV	57	73	[YADLLKFFDFVK]	>MAPPHis_MPMV	27	38	T68	K32	T68-K32	240711_mMAPPHis_DSBU_2.9672.9672.5 File:"240711_mMAPPHis_DSBU_2.raw", NativeID:"controllerType=0 controllerNumber=1 scan=9672" (0.0)	1154.62	TRUE	T69-K33
110	61	0	26	5	1618.82	3	4854.46	4854.47	-2.67	[ELIDKKEVNPQVMAAVAQTEEILK]	>MAPPHis_MPMV	87	110	[DTBPWFPQEGTIDIKR]	>MAPPHis_MPMV	39	54	K92	K53	K92-K53	240711_mMAPPHis_DSBU_2.9261.9261.3 File:"240711_mMAPPHis_DSBU_2.raw", NativeID:"controllerType=0 controllerNumber=1 scan=9261" (0.0)	1116.25	TRUE	K93-K54
111	60	0	123	7	1329.66	4	5315.61	5315.62	-2.39	[RVGDBFQDYYNTFGPEKVPVTAFSYWNLIK]	>MAPPHis_MPMV	57	86	[YADLLKFFDFVK]	>MAPPHis_MPMV	27	38	K73	K32	K73-K32	240711_mMAPPHis_DSBU_2.11630.11630.4 File:"240711_mMAPPHis_DSBU_2.raw", NativeID:"controllerType=0 controllerNumber=1 scan=11630" (0.0)	1337	TRUE	K74-K33
115	56	0	17	4	630.353	5	3147.74	3147.75	-4.4	[VKYADLLKFFDFVK]	>MAPPHis_MPMV	25	38	[YVEQLKQALK]	>MAPPHis_MPMV	10	19	K32	K15	K32-K15	240711_mMAPPHis_DSBU_2.9611.9611.5 File:"240711_mMAPPHis_DSBU_2.raw", NativeID:"controllerType=0 controllerNumber=1 scan=9611" (0.0)	1148.97	TRUE	K33-K16
114	56	0	25	11	466.027	4	1861.09	1861.09	-3.13	[VKYADLLK]	>MAPPHis_MPMV	25	32	[QALKTR]	>MAPPHis_MPMV	16	21	K26	T20	K26-T20	240711_mMAPPHis_DSBU_2.5396.5396.4 File:"240711_mMAPPHis_DSBU_2.raw", NativeID:"controllerType=0 controllerNumber=1 scan=5396" (0.0)	758.607	TRUE	K27-T21
116	55	0	149	9	921.463	5	4603.29	4603.29	-0.81	[VGDBFQDYYNTFGPEKVPVTAFSYWNLIK]	>MAPPHis_MPMV	58	86	[VKYADLLK]	>MAPPHis_MPMV	25	32	K73	K26	K73-K26	240711_mMAPPHis_DSBU_2.10305.10305.5 File:"240711_mMAPPHis_DSBU_2.raw", NativeID:"controllerType=0 controllerNumber=1 scan=10305" (0.0)	1213.81	TRUE	K74-K27
117	55	0	11	19	885.26	5	4422.27	4422.28	-2.6	[VPVTAFSYWNLIKELIDKK]	>MAPPHis_MPMV	74	92	[DTBPWFPQEGTIDIKR]	>MAPPHis_MPMV	39	54	S80	K53	S80-K53	240711_mMAPPHis_DSBU_2.11199.11199.5 File:"240711_mMAPPHis_DSBU_2.raw", NativeID:"controllerType=0 controllerNumber=1 scan=11199" (0.0)	1296.9	TRUE	S81-K54
119	52	0	22	52	928.079	5	4636.37	4636.37	-0.78	[DTBPWFPQEGTIDIKRWR]	>MAPPHis_MPMV	39	56	[VPVTAFSYWNLIKELIDK]	>MAPPHis_MPMV	74	91	K53	K86	K53-K86	240711_mMAPPHis_DSBU_2.11634.11634.5 File:"240711_mMAPPHis_DSBU_2.raw", NativeID:"controllerType=0 controllerNumber=1 scan=11634" (0.0)	1337.51	TRUE	K54-K87
120	50	0	27	10	901.013	5	4501.03	4501.05	-2.88	[FFDFVKDTBPWFPQEGTIDIK]	>MAPPHis_MPMV	33	53	[SNSQTDLEHHHHHH}	>MAPPHis_MPMV	111	125	K38	S111	K38-S111	240711_mMAPPHis_DSBU_2.7569.7569.5 File:"240711_mMAPPHis_DSBU_2.raw", NativeID:"controllerType=0 controllerNumber=1 scan=7569" (0.0)	958.755	TRUE	K39-S112
121	48	0	101	6	738.175	5	3686.85	3686.86	-2.93	[FFDFVKDTBPWFPQEGTIDIKR]	>MAPPHis_MPMV	33	54	[ELIDKK]	>MAPPHis_MPMV	87	92	K53	K91	K53-K91	240711_mMAPPHis_DSBU_2.8485.8485.5 File:"240711_mMAPPHis_DSBU_2.raw", NativeID:"controllerType=0 controllerNumber=1 scan=8485" (0.0)	1043.47	TRUE	K54-K92
122	47	0	39	6	621.033	3	1861.09	1861.09	-2.96	[VKYADLLK]	>MAPPHis_MPMV	25	32	[QALKTR]	>MAPPHis_MPMV	16	21	K26	T20	K26-T20	240711_mMAPPHis_DSBU_2.5014.5014.3 File:"240711_mMAPPHis_DSBU_2.raw", NativeID:"controllerType=0 controllerNumber=1 scan=5014" (0.0)	723.03	TRUE	K27-T21
124	47	0	47	7	777.65	4	3107.58	3107.59	-3.29	[DTBPWFPQEGTIDIKR]	>MAPPHis_MPMV	39	54	[VKYADLLK]	>MAPPHis_MPMV	25	32	K53	K26	K53-K26	240711_mMAPPHis_DSBU_2.8041.8041.4 File:"240711_mMAPPHis_DSBU_2.raw", NativeID:"controllerType=0 controllerNumber=1 scan=8041" (0.0)	1002.25	TRUE	K54-K27
123	47	0	10	12	480.282	4	1918.11	1918.11	-3.15	[QALKTRGVK]	>MAPPHis_MPMV	16	24	[YADLLK]	>MAPPHis_MPMV	27	32	K19	Y27	K19-Y27	240711_mMAPPHis_DSBU_2.5105.5105.4 File:"240711_mMAPPHis_DSBU_2.raw", NativeID:"controllerType=0 controllerNumber=1 scan=5105" (0.0)	731.482	TRUE	K20-Y28
125	46	0	15	8	368.476	4	1470.88	1470.89	-4.11	[ELIDKK]	>MAPPHis_MPMV	87	92	[GVKVK]	>MAPPHis_MPMV	22	26	K91	K24	K91-K24	240711_mMAPPHis_DSBU_2.3551.3551.4 File:"240711_mMAPPHis_DSBU_2.raw", NativeID:"controllerType=0 controllerNumber=1 scan=3551" (0.0)	583.757	TRUE	K92-K25
127	44	0	3	8	414.995	4	1656.96	1656.96	-4.15	[ELIDKK]	>MAPPHis_MPMV	87	92	[QALKTR]	>MAPPHis_MPMV	16	21	K91	T20	K91-T20	240711_mMAPPHis_DSBU_2.3816.3816.4 File:"240711_mMAPPHis_DSBU_2.raw", NativeID:"controllerType=0 controllerNumber=1 scan=3816" (0.0)	608.536	TRUE	K92-T21
126	44	0	14	23	1159.85	4	4636.37	4636.37	-0.73	[DTBPWFPQEGTIDIKRWR]	>MAPPHis_MPMV	39	56	[VPVTAFSYWNLIKELIDK]	>MAPPHis_MPMV	74	91	K53	K86	K53-K86	240711_mMAPPHis_DSBU_2.11640.11640.4 File:"240711_mMAPPHis_DSBU_2.raw", NativeID:"controllerType=0 controllerNumber=1 scan=11640" (0.0)	1338.04	TRUE	K54-K87
129	43	0	16	1	713.066	3	2137.18	2137.19	-2.57	[YVEQLKQALK]	>MAPPHis_MPMV	10	19	[YADLLK]	>MAPPHis_MPMV	27	32	K15	Y27	K15-Y27	240711_mMAPPHis_DSBU_2.6543.6543.3 File:"240711_mMAPPHis_DSBU_2.raw", NativeID:"controllerType=0 controllerNumber=1 scan=6543" (0.0)	864.58	TRUE	K16-Y28
131	42	0	33	5	626.907	5	3130.51	3130.52	-4.1	[SNSQTDLEHHHHHH}	>MAPPHis_MPMV	111	125	[YVEQLKQALK]	>MAPPHis_MPMV	10	19	T115	K15	T115-K15	240711_mMAPPHis_DSBU_2.4749.4749.5 File:"240711_mMAPPHis_DSBU_2.raw", NativeID:"controllerType=0 controllerNumber=1 scan=4749" (0.0)	698.579	TRUE	T116-K16
130	42	0	62	61	1187.82	4	4748.24	4748.25	-1.83	[FFDFVKDTBPWFPQEGTIDIK]	>MAPPHis_MPMV	33	53	[DTBPWFPQEGTIDIKR]	>MAPPHis_MPMV	39	54	T40	K53	T40-K53	240711_mMAPPHis_DSBU_2.10176.10176.4 File:"240711_mMAPPHis_DSBU_2.raw", NativeID:"controllerType=0 controllerNumber=1 scan=10176" (0.0)	1201.57	TRUE	T41-K54
132	40	0	84	10	1184.4	5	5917.99	5917.99	0.15	[VGDBFQDYYNTFGPEKVPVTAFSYWNLIK]	>MAPPHis_MPMV	58	86	[VPVTAFSYWNLIKELIDKK]	>MAPPHis_MPMV	74	92	K73	S80	K73-S80	240711_mMAPPHis_DSBU_2.11870.11870.5 File:"240711_mMAPPHis_DSBU_2.raw", NativeID:"controllerType=0 controllerNumber=1 scan=11870" (0.0)	1359.57	TRUE	K74-S81
136	37	0	75	3	649.052	3	1945.14	1945.15	-3.12	[YVEQLKQALK]	>MAPPHis_MPMV	10	19	[GVKVK]	>MAPPHis_MPMV	22	26	K15	K24	K15-K24	240711_mMAPPHis_DSBU_2.5007.5007.3 File:"240711_mMAPPHis_DSBU_2.raw", NativeID:"controllerType=0 controllerNumber=1 scan=5007" (0.0)	722.447	TRUE	K16-K25
134	37	0	7	20	885.262	5	4422.28	4422.28	-0.87	[VPVTAFSYWNLIKELIDKK]	>MAPPHis_MPMV	74	92	[DTBPWFPQEGTIDIKR]	>MAPPHis_MPMV	39	54	K86	T49	K86-T49	240711_mMAPPHis_DSBU_2.10931.10931.5 File:"240711_mMAPPHis_DSBU_2.raw", NativeID:"controllerType=0 controllerNumber=1 scan=10931" (0.0)	1271.96	TRUE	K87-T50
137	36	0	88	9	1016.32	5	5077.57	5077.59	-3.16	[FFDFVKDTBPWFPQEGTIDIKR]	>MAPPHis_MPMV	33	54	[VPVTAFSYWNLIKELIDK]	>MAPPHis_MPMV	74	91	T49	K86	T49-K86	240711_mMAPPHis_DSBU_2.11789.11789.5 File:"240711_mMAPPHis_DSBU_2.raw", NativeID:"controllerType=0 controllerNumber=1 scan=11789" (0.0)	1351.94	TRUE	T50-K87
140	35	0	10	7	552.992	3	1656.96	1656.96	-2.04	[ELIDKK]	>MAPPHis_MPMV	87	92	[QALKTR]	>MAPPHis_MPMV	16	21	K91	K19	K91-K19	240711_mMAPPHis_DSBU_2.3653.3653.3 File:"240711_mMAPPHis_DSBU_2.raw", NativeID:"controllerType=0 controllerNumber=1 scan=3653" (0.0)	593.299	TRUE	K92-K20
139	35	0	17	6	490.966	3	1470.88	1470.89	-3.9	[ELIDKK]	>MAPPHis_MPMV	87	92	[GVKVK]	>MAPPHis_MPMV	22	26	K91	K24	K91-K24	240711_mMAPPHis_DSBU_2.3284.3284.3 File:"240711_mMAPPHis_DSBU_2.raw", NativeID:"controllerType=0 controllerNumber=1 scan=3284" (0.0)	558.838	TRUE	K92-K25
141	33	0	11	78	1260.64	4	5039.52	5039.53	-2.19	[FFDFVKDTBPWFPQEGTIDIKR]	>MAPPHis_MPMV	33	54	[KEVNPQVMAAVAQTEEILK]	>MAPPHis_MPMV	92	110	T49	K92	T49-K92	240711_mMAPPHis_DSBU_2.9888.9888.4 File:"240711_mMAPPHis_DSBU_2.raw", NativeID:"controllerType=0 controllerNumber=1 scan=9888" (0.0)	1174.82	TRUE	T50-K93
143	32	0	52	0	649.053	3	1945.14	1945.15	-2.46	[YVEQLKQALK]	>MAPPHis_MPMV	10	19	[GVKVK]	>MAPPHis_MPMV	22	26	K15	K24	K15-K24	240711_mMAPPHis_DSBU_2.5149.5149.3 File:"240711_mMAPPHis_DSBU_2.raw", NativeID:"controllerType=0 controllerNumber=1 scan=5149" (0.0)	735.526	TRUE	K16-K25
147	31	0	78	2	672.85	4	2688.38	2688.38	-1.87	[DTBPWFPQEGTIDIKR]	>MAPPHis_MPMV	39	54	[GVKVK]	>MAPPHis_MPMV	22	26	K53	K24	K53-K24	240711_mMAPPHis_DSBU_2.6594.6594.4 File:"240711_mMAPPHis_DSBU_2.raw", NativeID:"controllerType=0 controllerNumber=1 scan=6594" (0.0)	869.181	TRUE	K54-K25
146	31	0	30	4	535.052	4	2137.18	2137.19	-2.51	[YVEQLKQALK]	>MAPPHis_MPMV	10	19	[YADLLK]	>MAPPHis_MPMV	27	32	K15	Y27	K15-Y27	240711_mMAPPHis_DSBU_2.6544.6544.4 File:"240711_mMAPPHis_DSBU_2.raw", NativeID:"controllerType=0 controllerNumber=1 scan=6544" (0.0)	864.71	TRUE	K16-Y28
148	30	0.0060241	51	3	649.052	3	1945.14	1945.15	-2.93	[YVEQLKQALK]	>MAPPHis_MPMV	10	19	[GVKVK]	>MAPPHis_MPMV	22	26	K15	K24	K15-K24	240711_mMAPPHis_DSBU_2.4866.4866.3 File:"240711_mMAPPHis_DSBU_2.raw", NativeID:"controllerType=0 controllerNumber=1 scan=4866" (0.0)	709.469	TRUE	K16-K25
149	30	0.0060241	14	18	1182.68	2	2364.35	2364.35	-2.23	[YVEQLKQALK]	>MAPPHis_MPMV	10	19	[VKYADLLK]	>MAPPHis_MPMV	25	32	K15	K26	K15-K26	240711_mMAPPHis_DSBU_2.6646.6646.2 File:"240711_mMAPPHis_DSBU_2.raw", NativeID:"controllerType=0 controllerNumber=1 scan=6646" (0.0)	873.999	TRUE	K16-K27

## Sheet: MA_3
Nr	Score	q-val	Pepscore1	Pepscore2	m/z	Charge	M+H+	Calculated Mass	Deviation in ppm	Peptide 1	Protein 1	From	To	Peptide2	Protein 2	From	To	Site1	Site2	linkage	Scan number	Retention time in sec	Sel.	linkages_renumbered
1	210	0	93	58	730.9	4	2920.58	2920.59	-2.03	[YADLLKFFDFVK]	>MAPPHis_MPMV	27	38	[YVEQLKQALK]	>MAPPHis_MPMV	10	19	K32	K15	K32-K15	240711_mMAPPHis_DSBU_3.10121.10121.4 File:"240711_mMAPPHis_DSBU_3.raw", NativeID:"controllerType=0 controllerNumber=1 scan=10121" (0.0)	1199.13	TRUE	K33-K16
2	208	0	193	61	626.909	5	3130.51	3130.52	-2.05	[SNSQTDLEHHHHHH}	>MAPPHis_MPMV	111	125	[YVEQLKQALK]	>MAPPHis_MPMV	10	19	T115	K15	T115-K15	240711_mMAPPHis_DSBU_3.4248.4248.5 File:"240711_mMAPPHis_DSBU_3.raw", NativeID:"controllerType=0 controllerNumber=1 scan=4248" (0.0)	654.31	TRUE	T116-K16
3	203	0	94	58	974.199	3	2920.58	2920.59	-1.46	[YADLLKFFDFVK]	>MAPPHis_MPMV	27	38	[YVEQLKQALK]	>MAPPHis_MPMV	10	19	K32	K15	K32-K15	240711_mMAPPHis_DSBU_3.9858.9858.3 File:"240711_mMAPPHis_DSBU_3.raw", NativeID:"controllerType=0 controllerNumber=1 scan=9858" (0.0)	1174.39	TRUE	K33-K16
4	202	0	75	48	974.198	3	2920.58	2920.59	-1.71	[YADLLKFFDFVK]	>MAPPHis_MPMV	27	38	[YVEQLKQALK]	>MAPPHis_MPMV	10	19	K32	K15	K32-K15	240711_mMAPPHis_DSBU_3.10001.10001.3 File:"240711_mMAPPHis_DSBU_3.raw", NativeID:"controllerType=0 controllerNumber=1 scan=10001" (0.0)	1187.86	TRUE	K33-K16
5	198	0	100	51	788.788	3	2364.35	2364.35	-1.62	[YVEQLKQALK]	>MAPPHis_MPMV	10	19	[VKYADLLK]	>MAPPHis_MPMV	25	32	K15	K26	K15-K26	240711_mMAPPHis_DSBU_3.6561.6561.3 File:"240711_mMAPPHis_DSBU_3.raw", NativeID:"controllerType=0 controllerNumber=1 scan=6561" (0.0)	868.739	TRUE	K16-K27
6	197	0	72	42	591.844	4	2364.35	2364.35	-0.64	[YVEQLKQALK]	>MAPPHis_MPMV	10	19	[VKYADLLK]	>MAPPHis_MPMV	25	32	K15	K26	K15-K26	240711_mMAPPHis_DSBU_3.6664.6664.4 File:"240711_mMAPPHis_DSBU_3.raw", NativeID:"controllerType=0 controllerNumber=1 scan=6664" (0.0)	878.149	TRUE	K16-K27
7	196	0	87	49	591.843	4	2364.35	2364.35	-2.19	[YVEQLKQALK]	>MAPPHis_MPMV	10	19	[VKYADLLK]	>MAPPHis_MPMV	25	32	K15	K26	K15-K26	240711_mMAPPHis_DSBU_3.6529.6529.4 File:"240711_mMAPPHis_DSBU_3.raw", NativeID:"controllerType=0 controllerNumber=1 scan=6529" (0.0)	865.972	TRUE	K16-K27
9	195	0	68	97	1432.07	3	4294.18	4294.19	-2.36	[VPVTAFSYWNLIKELIDK]	>MAPPHis_MPMV	74	91	[DTBPWFPQEGTIDIKR]	>MAPPHis_MPMV	39	54	K86	K53	K86-K53	240711_mMAPPHis_DSBU_3.11646.11646.3 File:"240711_mMAPPHis_DSBU_3.raw", NativeID:"controllerType=0 controllerNumber=1 scan=11646" (0.0)	1340.69	TRUE	K87-K54
8	195	0	70	140	1106.32	4	4422.27	4422.28	-2.08	[VPVTAFSYWNLIKELIDKK]	>MAPPHis_MPMV	74	92	[DTBPWFPQEGTIDIKR]	>MAPPHis_MPMV	39	54	K91	K53	K91-K53	240711_mMAPPHis_DSBU_3.10750.10750.4 File:"240711_mMAPPHis_DSBU_3.raw", NativeID:"controllerType=0 controllerNumber=1 scan=10750" (0.0)	1257.73	TRUE	K92-K54
10	194	0	72	49	591.842	4	2364.35	2364.35	-2.91	[YVEQLKQALK]	>MAPPHis_MPMV	10	19	[VKYADLLK]	>MAPPHis_MPMV	25	32	K15	K26	K15-K26	240711_mMAPPHis_DSBU_3.6953.6953.4 File:"240711_mMAPPHis_DSBU_3.raw", NativeID:"controllerType=0 controllerNumber=1 scan=6953" (0.0)	904.79	TRUE	K16-K27
11	189	0	116	92	473.675	5	2364.35	2364.35	-2.36	[YVEQLKQALK]	>MAPPHis_MPMV	10	19	[VKYADLLK]	>MAPPHis_MPMV	25	32	K15	K26	K15-K26	240711_mMAPPHis_DSBU_3.6586.6586.5 File:"240711_mMAPPHis_DSBU_3.raw", NativeID:"controllerType=0 controllerNumber=1 scan=6586" (0.0)	871.143	TRUE	K16-K27
12	189	0	61	38	788.787	3	2364.34	2364.35	-3.63	[YVEQLKQALK]	>MAPPHis_MPMV	10	19	[VKYADLLK]	>MAPPHis_MPMV	25	32	K15	K26	K15-K26	240711_mMAPPHis_DSBU_3.6842.6842.3 File:"240711_mMAPPHis_DSBU_3.raw", NativeID:"controllerType=0 controllerNumber=1 scan=6842" (0.0)	894.773	TRUE	K16-K27
14	187	0	40	33	788.788	3	2364.35	2364.35	-2	[YVEQLKQALK]	>MAPPHis_MPMV	10	19	[VKYADLLK]	>MAPPHis_MPMV	25	32	K15	K26	K15-K26	240711_mMAPPHis_DSBU_3.6703.6703.3 File:"240711_mMAPPHis_DSBU_3.raw", NativeID:"controllerType=0 controllerNumber=1 scan=6703" (0.0)	881.774	TRUE	K16-K27
13	187	0	112	68	1214.24	3	3640.69	3640.7	-1.51	[VGDBFQDYYNTFGPEK]	>MAPPHis_MPMV	58	73	[YADLLKFFDFVK]	>MAPPHis_MPMV	27	38	Y66	K32	Y66-K32	240711_mMAPPHis_DSBU_3.10308.10308.3 File:"240711_mMAPPHis_DSBU_3.raw", NativeID:"controllerType=0 controllerNumber=1 scan=10308" (0.0)	1216.58	TRUE	Y67-K33
16	186	0	79	47	591.842	4	2364.35	2364.35	-3.33	[YVEQLKQALK]	>MAPPHis_MPMV	10	19	[VKYADLLK]	>MAPPHis_MPMV	25	32	K15	K26	K15-K26	240711_mMAPPHis_DSBU_3.6800.6800.4 File:"240711_mMAPPHis_DSBU_3.raw", NativeID:"controllerType=0 controllerNumber=1 scan=6800" (0.0)	890.952	TRUE	K16-K27
15	186	0	110	217	1074.3	4	4294.18	4294.19	-1.18	[VPVTAFSYWNLIKELIDK]	>MAPPHis_MPMV	74	91	[DTBPWFPQEGTIDIKR]	>MAPPHis_MPMV	39	54	K86	K53	K86-K53	240711_mMAPPHis_DSBU_3.11627.11627.4 File:"240711_mMAPPHis_DSBU_3.raw", NativeID:"controllerType=0 controllerNumber=1 scan=11627" (0.0)	1338.91	TRUE	K87-K54
17	184	0	93	59	730.901	4	2920.58	2920.59	-1.27	[YADLLKFFDFVK]	>MAPPHis_MPMV	27	38	[YVEQLKQALK]	>MAPPHis_MPMV	10	19	K32	K15	K32-K15	240711_mMAPPHis_DSBU_3.9978.9978.4 File:"240711_mMAPPHis_DSBU_3.raw", NativeID:"controllerType=0 controllerNumber=1 scan=9978" (0.0)	1185.5	TRUE	K33-K16
18	183	0	68	47	584.922	5	2920.58	2920.59	-1.4	[YADLLKFFDFVK]	>MAPPHis_MPMV	27	38	[YVEQLKQALK]	>MAPPHis_MPMV	10	19	K32	K15	K32-K15	240711_mMAPPHis_DSBU_3.9867.9867.5 File:"240711_mMAPPHis_DSBU_3.raw", NativeID:"controllerType=0 controllerNumber=1 scan=9867" (0.0)	1175.34	TRUE	K33-K16
19	181	0	54	61	1561.74	4	6243.94	6243.95	-1.98	[VGDBFQDYYNTFGPEKVPVTAFSYWNLIK]	>MAPPHis_MPMV	58	86	[FFDFVKDTBPWFPQEGTIDIK]	>MAPPHis_MPMV	33	53	K73	K38	K73-K38	240711_mMAPPHis_DSBU_3.11454.11454.4 File:"240711_mMAPPHis_DSBU_3.raw", NativeID:"controllerType=0 controllerNumber=1 scan=11454" (0.0)	1323.12	TRUE	K74-K39
20	178	0	165	44	682.588	5	3408.91	3408.92	-2.64	[VPVTAFSYWNLIKELIDKK]	>MAPPHis_MPMV	74	92	[VKYADLLK]	>MAPPHis_MPMV	25	32	K91	K26	K91-K26	240711_mMAPPHis_DSBU_3.10260.10260.5 File:"240711_mMAPPHis_DSBU_3.raw", NativeID:"controllerType=0 controllerNumber=1 scan=10260" (0.0)	1212.2	TRUE	K92-K27
21	176	0	297	196	1064.78	4	4256.11	4256.14	-5.33	[KEVNPQVMAAVAQTEEILK]	>MAPPHis_MPMV	92	110	[DTBPWFPQEGTIDIKR]	>MAPPHis_MPMV	39	54	K92	K53	K92-K53	240711_mMAPPHis_DSBU_3.9373.9373.4 File:"240711_mMAPPHis_DSBU_3.raw", NativeID:"controllerType=0 controllerNumber=1 scan=9373" (0.0)	1129.35	TRUE	K93-K54
23	175	0	48	44	671.376	4	2682.48	2682.49	-3.15	[VPVTAFSYWNLIK]	>MAPPHis_MPMV	74	86	[VKYADLLK]	>MAPPHis_MPMV	25	32	S80	K26	S80-K26	240711_mMAPPHis_DSBU_3.8644.8644.4 File:"240711_mMAPPHis_DSBU_3.raw", NativeID:"controllerType=0 controllerNumber=1 scan=8644" (0.0)	1060.24	TRUE	S81-K27
24	172	0	81	129	910.928	4	3640.69	3640.7	-2.13	[VGDBFQDYYNTFGPEK]	>MAPPHis_MPMV	58	73	[YADLLKFFDFVK]	>MAPPHis_MPMV	27	38	T68	K32	T68-K32	240711_mMAPPHis_DSBU_3.10290.10290.4 File:"240711_mMAPPHis_DSBU_3.raw", NativeID:"controllerType=0 controllerNumber=1 scan=10290" (0.0)	1214.88	TRUE	T69-K33
25	171	0	74	56	730.901	4	2920.58	2920.59	-0.6	[YADLLKFFDFVK]	>MAPPHis_MPMV	27	38	[YVEQLKQALK]	>MAPPHis_MPMV	10	19	K32	K15	K32-K15	240711_mMAPPHis_DSBU_3.9848.9848.4 File:"240711_mMAPPHis_DSBU_3.raw", NativeID:"controllerType=0 controllerNumber=1 scan=9848" (0.0)	1173.57	TRUE	K33-K16
26	169	0	253	156	1128.38	5	5637.86	5637.86	-1.51	[FFDFVKDTBPWFPQEGTIDIKR]	>MAPPHis_MPMV	33	54	[ELIDKKEVNPQVMAAVAQTEEILK]	>MAPPHis_MPMV	87	110	K53	K92	K53-K92	240711_mMAPPHis_DSBU_3.9706.9706.5 File:"240711_mMAPPHis_DSBU_3.raw", NativeID:"controllerType=0 controllerNumber=1 scan=9706" (0.0)	1160.32	TRUE	K54-K93
27	167	0	110	31	612.336	4	2446.32	2446.33	-1.31	[YADLLKFFDFVK]	>MAPPHis_MPMV	27	38	[ELIDKK]	>MAPPHis_MPMV	87	92	K32	K91	K32-K91	240711_mMAPPHis_DSBU_3.9773.9773.4 File:"240711_mMAPPHis_DSBU_3.raw", NativeID:"controllerType=0 controllerNumber=1 scan=9773" (0.0)	1166.5	TRUE	K33-K92
29	160	0	37	31	1474.77	3	4422.28	4422.28	0.14	[VPVTAFSYWNLIKELIDKK]	>MAPPHis_MPMV	74	92	[DTBPWFPQEGTIDIKR]	>MAPPHis_MPMV	39	54	K86	K53	K86-K53	240711_mMAPPHis_DSBU_3.10771.10771.3 File:"240711_mMAPPHis_DSBU_3.raw", NativeID:"controllerType=0 controllerNumber=1 scan=10771" (0.0)	1259.62	TRUE	K87-K54
30	159	0	77	15	845.182	4	3377.71	3377.72	-3.46	[DTBPWFPQEGTIDIKR]	>MAPPHis_MPMV	39	54	[YVEQLKQALK]	>MAPPHis_MPMV	10	19	K53	K15	K53-K15	240711_mMAPPHis_DSBU_3.7790.7790.4 File:"240711_mMAPPHis_DSBU_3.raw", NativeID:"controllerType=0 controllerNumber=1 scan=7790" (0.0)	981.315	TRUE	K54-K16
31	156	0	260	44	1032.71	5	5159.52	5159.52	-0.88	[VGDBFQDYYNTFGPEKVPVTAFSYWNLIK]	>MAPPHis_MPMV	58	86	[YADLLKFFDFVK]	>MAPPHis_MPMV	27	38	K73	K32	K73-K32	240711_mMAPPHis_DSBU_3.12053.12053.5 File:"240711_mMAPPHis_DSBU_3.raw", NativeID:"controllerType=0 controllerNumber=1 scan=12053" (0.0)	1378.83	TRUE	K74-K33
32	155	0	36	29	414.996	4	1656.96	1656.96	-1.13	[ELIDKK]	>MAPPHis_MPMV	87	92	[QALKTR]	>MAPPHis_MPMV	16	21	K91	T20	K91-T20	240711_mMAPPHis_DSBU_3.3533.3533.4 File:"240711_mMAPPHis_DSBU_3.raw", NativeID:"controllerType=0 controllerNumber=1 scan=3533" (0.0)	587.211	TRUE	K92-T21
33	154	0	73	72	1214.37	4	4854.45	4854.47	-3.79	[ELIDKKEVNPQVMAAVAQTEEILK]	>MAPPHis_MPMV	87	110	[DTBPWFPQEGTIDIKR]	>MAPPHis_MPMV	39	54	K92	K53	K92-K53	240711_mMAPPHis_DSBU_3.9277.9277.4 File:"240711_mMAPPHis_DSBU_3.raw", NativeID:"controllerType=0 controllerNumber=1 scan=9277" (0.0)	1120.25	TRUE	K93-K54
34	151	0	59	77	810.435	4	3238.72	3238.72	-0.88	[VPVTAFSYWNLIK]	>MAPPHis_MPMV	74	86	[YADLLKFFDFVK]	>MAPPHis_MPMV	27	38	S80	K32	S80-K32	240711_mMAPPHis_DSBU_3.11114.11114.4 File:"240711_mMAPPHis_DSBU_3.raw", NativeID:"controllerType=0 controllerNumber=1 scan=11114" (0.0)	1291.25	TRUE	S81-K33
37	148	0	32	27	414.995	4	1656.96	1656.96	-3.05	[ELIDKK]	>MAPPHis_MPMV	87	92	[QALKTR]	>MAPPHis_MPMV	16	21	K91	T20	K91-T20	240711_mMAPPHis_DSBU_3.3405.3405.4 File:"240711_mMAPPHis_DSBU_3.raw", NativeID:"controllerType=0 controllerNumber=1 scan=3405" (0.0)	575.219	TRUE	K92-T21
36	148	0	115	28	1290.63	4	5159.52	5159.52	-0.84	[VGDBFQDYYNTFGPEKVPVTAFSYWNLIK]	>MAPPHis_MPMV	58	86	[YADLLKFFDFVK]	>MAPPHis_MPMV	27	38	K73	K32	K73-K32	240711_mMAPPHis_DSBU_3.12052.12052.4 File:"240711_mMAPPHis_DSBU_3.raw", NativeID:"controllerType=0 controllerNumber=1 scan=12052" (0.0)	1378.56	TRUE	K74-K33
38	145	0	170	232	1008.71	5	5039.53	5039.53	-1.31	[FFDFVKDTBPWFPQEGTIDIKR]	>MAPPHis_MPMV	33	54	[KEVNPQVMAAVAQTEEILK]	>MAPPHis_MPMV	92	110	K53	K92	K53-K92	240711_mMAPPHis_DSBU_3.9819.9819.5 File:"240711_mMAPPHis_DSBU_3.raw", NativeID:"controllerType=0 controllerNumber=1 scan=9819" (0.0)	1170.89	TRUE	K54-K93
40	143	0	104	121	1249.59	5	6243.94	6243.95	-1.46	[VGDBFQDYYNTFGPEKVPVTAFSYWNLIK]	>MAPPHis_MPMV	58	86	[FFDFVKDTBPWFPQEGTIDIK]	>MAPPHis_MPMV	33	53	K73	K38	K73-K38	240711_mMAPPHis_DSBU_3.11452.11452.5 File:"240711_mMAPPHis_DSBU_3.raw", NativeID:"controllerType=0 controllerNumber=1 scan=11452" (0.0)	1322.91	TRUE	K74-K39
39	143	0	133	45	1041.94	5	5205.68	5205.68	0.57	[FFDFVKDTBPWFPQEGTIDIKR]	>MAPPHis_MPMV	33	54	[VPVTAFSYWNLIKELIDKK]	>MAPPHis_MPMV	74	92	K53	K91	K53-K91	240711_mMAPPHis_DSBU_3.10986.10986.5 File:"240711_mMAPPHis_DSBU_3.raw", NativeID:"controllerType=0 controllerNumber=1 scan=10986" (0.0)	1279.34	TRUE	K54-K92
41	142	0	147	55	971.696	5	4854.45	4854.47	-3.79	[ELIDKKEVNPQVMAAVAQTEEILK]	>MAPPHis_MPMV	87	110	[DTBPWFPQEGTIDIKR]	>MAPPHis_MPMV	39	54	K92	T49	K92-T49	240711_mMAPPHis_DSBU_3.9423.9423.5 File:"240711_mMAPPHis_DSBU_3.raw", NativeID:"controllerType=0 controllerNumber=1 scan=9423" (0.0)	1134.35	TRUE	K93-T50
43	141	0	139	80	1280.82	5	6400.05	6400.05	-0.57	[RVGDBFQDYYNTFGPEKVPVTAFSYWNLIK]	>MAPPHis_MPMV	57	86	[FFDFVKDTBPWFPQEGTIDIK]	>MAPPHis_MPMV	33	53	K73	K38	K73-K38	240711_mMAPPHis_DSBU_3.10946.10946.5 File:"240711_mMAPPHis_DSBU_3.raw", NativeID:"controllerType=0 controllerNumber=1 scan=10946" (0.0)	1275.62	TRUE	K74-K39
44	140	0	61	18	630.702	3	1890.09	1890.1	-1.65	[VKYADLLK]	>MAPPHis_MPMV	25	32	[ELIDKK]	>MAPPHis_MPMV	87	92	K26	K91	K26-K91	240711_mMAPPHis_DSBU_3.5748.5748.3 File:"240711_mMAPPHis_DSBU_3.raw", NativeID:"controllerType=0 controllerNumber=1 scan=5748" (0.0)	794.812	TRUE	K27-K92
46	136	0	94	21	487.041	4	1945.14	1945.15	-3.94	[YVEQLKQALK]	>MAPPHis_MPMV	10	19	[GVKVK]	>MAPPHis_MPMV	22	26	K15	K24	K15-K24	240711_mMAPPHis_DSBU_3.5034.5034.4 File:"240711_mMAPPHis_DSBU_3.raw", NativeID:"controllerType=0 controllerNumber=1 scan=5034" (0.0)	728.768	TRUE	K16-K25
47	134	0	105	31	1068.79	4	4272.12	4272.13	-3.55	[KEVNPQVmAAVAQTEEILK]	>MAPPHis_MPMV	92	110	[DTBPWFPQEGTIDIKR]	>MAPPHis_MPMV	39	54	K92	T49	K92-T49	240711_mMAPPHis_DSBU_3.8745.8745.4 File:"240711_mMAPPHis_DSBU_3.raw", NativeID:"controllerType=0 controllerNumber=1 scan=8745" (0.0)	1070.21	TRUE	K93-T50
48	133	0	46	27	373.022	5	1861.08	1861.09	-4.04	[VKYADLLK]	>MAPPHis_MPMV	25	32	[QALKTR]	>MAPPHis_MPMV	16	21	K26	T20	K26-T20	240711_mMAPPHis_DSBU_3.4941.4941.5 File:"240711_mMAPPHis_DSBU_3.raw", NativeID:"controllerType=0 controllerNumber=1 scan=4941" (0.0)	720.361	TRUE	K27-T21
49	133	0	60	16	894.832	3	2682.48	2682.49	-3.15	[VPVTAFSYWNLIK]	>MAPPHis_MPMV	74	86	[VKYADLLK]	>MAPPHis_MPMV	25	32	S80	K26	S80-K26	240711_mMAPPHis_DSBU_3.8655.8655.3 File:"240711_mMAPPHis_DSBU_3.raw", NativeID:"controllerType=0 controllerNumber=1 scan=8655" (0.0)	1061.13	TRUE	S81-K27
51	132	0	106	26	487.041	4	1945.14	1945.15	-3.44	[YVEQLKQALK]	>MAPPHis_MPMV	10	19	[GVKVK]	>MAPPHis_MPMV	22	26	K15	K24	K15-K24	240711_mMAPPHis_DSBU_3.4902.4902.4 File:"240711_mMAPPHis_DSBU_3.raw", NativeID:"controllerType=0 controllerNumber=1 scan=4902" (0.0)	716.598	TRUE	K16-K25
50	132	0	105	89	1390.27	5	6947.34	6947.34	-0.25	[VGDBFQDYYNTFGPEKVPVTAFSYWNLIK]	>MAPPHis_MPMV	58	86	[YADLLKFFDFVKDTBPWFPQEGTIDIK]	>MAPPHis_MPMV	27	53	K73	K32	K73-K32	240711_mMAPPHis_DSBU_3.12198.12198.5 File:"240711_mMAPPHis_DSBU_3.raw", NativeID:"controllerType=0 controllerNumber=1 scan=12198" (0.0)	1392.56	TRUE	K74-K33
52	132	0	258	18	726.618	4	2903.45	2903.46	-3.17	[DTBPWFPQEGTIDIKR]	>MAPPHis_MPMV	39	54	[ELIDKK]	>MAPPHis_MPMV	87	92	K53	K91	K53-K91	240711_mMAPPHis_DSBU_3.7277.7277.4 File:"240711_mMAPPHis_DSBU_3.raw", NativeID:"controllerType=0 controllerNumber=1 scan=7277" (0.0)	934.964	TRUE	K54-K92
53	131	0	231	116	971.696	5	4854.45	4854.47	-3.79	[ELIDKKEVNPQVMAAVAQTEEILK]	>MAPPHis_MPMV	87	110	[DTBPWFPQEGTIDIKR]	>MAPPHis_MPMV	39	54	T105	K53	T105-K53	240711_mMAPPHis_DSBU_3.9269.9269.5 File:"240711_mMAPPHis_DSBU_3.raw", NativeID:"controllerType=0 controllerNumber=1 scan=9269" (0.0)	1119.6	TRUE	T106-K54
54	129	0	172	19	1177.85	4	4708.39	4708.4	-2.77	[YADLLKFFDFVKDTBPWFPQEGTIDIK]	>MAPPHis_MPMV	27	53	[YVEQLKQALK]	>MAPPHis_MPMV	10	19	K32	K15	K32-K15	240711_mMAPPHis_DSBU_3.10700.10700.4 File:"240711_mMAPPHis_DSBU_3.raw", NativeID:"controllerType=0 controllerNumber=1 scan=10700" (0.0)	1252.92	TRUE	K33-K16
56	128	0	242	21	598.747	5	2989.7	2989.71	-2.5	[VPVTAFSYWNLIKELIDKK]	>MAPPHis_MPMV	74	92	[GVKVK]	>MAPPHis_MPMV	22	26	K86	K24	K86-K24	240711_mMAPPHis_DSBU_3.9599.9599.5 File:"240711_mMAPPHis_DSBU_3.raw", NativeID:"controllerType=0 controllerNumber=1 scan=9599" (0.0)	1150.41	TRUE	K87-K25
55	128	0	105	23	1290.63	4	5159.52	5159.52	-1.13	[VGDBFQDYYNTFGPEKVPVTAFSYWNLIK]	>MAPPHis_MPMV	58	86	[YADLLKFFDFVK]	>MAPPHis_MPMV	27	38	K73	K32	K73-K32	240711_mMAPPHis_DSBU_3.12189.12189.4 File:"240711_mMAPPHis_DSBU_3.raw", NativeID:"controllerType=0 controllerNumber=1 scan=12189" (0.0)	1391.75	TRUE	K74-K33
58	126	0	208	27	1032.71	5	5159.52	5159.52	-1.12	[VGDBFQDYYNTFGPEKVPVTAFSYWNLIK]	>MAPPHis_MPMV	58	86	[YADLLKFFDFVK]	>MAPPHis_MPMV	27	38	K73	K32	K73-K32	240711_mMAPPHis_DSBU_3.12190.12190.5 File:"240711_mMAPPHis_DSBU_3.raw", NativeID:"controllerType=0 controllerNumber=1 scan=12190" (0.0)	1391.92	TRUE	K74-K33
57	126	0	47	71	885.261	5	4422.27	4422.28	-2.11	[VPVTAFSYWNLIKELIDKK]	>MAPPHis_MPMV	74	92	[DTBPWFPQEGTIDIKR]	>MAPPHis_MPMV	39	54	K86	K53	K86-K53	240711_mMAPPHis_DSBU_3.10748.10748.5 File:"240711_mMAPPHis_DSBU_3.raw", NativeID:"controllerType=0 controllerNumber=1 scan=10748" (0.0)	1257.34	TRUE	K87-K54
61	121	0	270	24	1063.93	5	5315.61	5315.62	-2.24	[RVGDBFQDYYNTFGPEKVPVTAFSYWNLIK]	>MAPPHis_MPMV	57	86	[YADLLKFFDFVK]	>MAPPHis_MPMV	27	38	K73	K32	K73-K32	240711_mMAPPHis_DSBU_3.11560.11560.5 File:"240711_mMAPPHis_DSBU_3.raw", NativeID:"controllerType=0 controllerNumber=1 scan=11560" (0.0)	1332.72	TRUE	K74-K33
60	121	0	39	62	885.26	5	4422.27	4422.28	-3.08	[VPVTAFSYWNLIKELIDKK]	>MAPPHis_MPMV	74	92	[DTBPWFPQEGTIDIKR]	>MAPPHis_MPMV	39	54	K86	K53	K86-K53	240711_mMAPPHis_DSBU_3.11144.11144.5 File:"240711_mMAPPHis_DSBU_3.raw", NativeID:"controllerType=0 controllerNumber=1 scan=11144" (0.0)	1294.13	TRUE	K87-K54
62	121	0	205	191	940.482	6	5637.86	5637.86	-1.57	[FFDFVKDTBPWFPQEGTIDIKR]	>MAPPHis_MPMV	33	54	[ELIDKKEVNPQVMAAVAQTEEILK]	>MAPPHis_MPMV	87	110	K53	K92	K53-K92	240711_mMAPPHis_DSBU_3.9701.9701.6 File:"240711_mMAPPHis_DSBU_3.raw", NativeID:"controllerType=0 controllerNumber=1 scan=9701" (0.0)	1159.92	TRUE	K54-K93
63	120	0	50	44	885.262	5	4422.28	4422.28	-1.29	[VPVTAFSYWNLIKELIDKK]	>MAPPHis_MPMV	74	92	[DTBPWFPQEGTIDIKR]	>MAPPHis_MPMV	39	54	K86	T49	K86-T49	240711_mMAPPHis_DSBU_3.11018.11018.5 File:"240711_mMAPPHis_DSBU_3.raw", NativeID:"controllerType=0 controllerNumber=1 scan=11018" (0.0)	1282.2	TRUE	K87-T50
64	118	0	36	16	490.967	3	1470.88	1470.89	-2.71	[ELIDKK]	>MAPPHis_MPMV	87	92	[GVKVK]	>MAPPHis_MPMV	22	26	K91	K24	K91-K24	240711_mMAPPHis_DSBU_3.3161.3161.3 File:"240711_mMAPPHis_DSBU_3.raw", NativeID:"controllerType=0 controllerNumber=1 scan=3161" (0.0)	552.782	TRUE	K92-K25
65	117	0	25	21	368.476	4	1470.88	1470.89	-4.44	[ELIDKK]	>MAPPHis_MPMV	87	92	[GVKVK]	>MAPPHis_MPMV	22	26	K91	K24	K91-K24	240711_mMAPPHis_DSBU_3.3294.3294.4 File:"240711_mMAPPHis_DSBU_3.raw", NativeID:"controllerType=0 controllerNumber=1 scan=3294" (0.0)	564.904	TRUE	K92-K25
66	116	0	149	15	1151.58	4	4603.29	4603.29	-0.78	[VGDBFQDYYNTFGPEKVPVTAFSYWNLIK]	>MAPPHis_MPMV	58	86	[VKYADLLK]	>MAPPHis_MPMV	25	32	K73	K26	K73-K26	240711_mMAPPHis_DSBU_3.10236.10236.4 File:"240711_mMAPPHis_DSBU_3.raw", NativeID:"controllerType=0 controllerNumber=1 scan=10236" (0.0)	1209.75	TRUE	K74-K27
67	116	0	20	64	1106.32	4	4422.28	4422.28	-1.97	[VPVTAFSYWNLIKELIDKK]	>MAPPHis_MPMV	74	92	[DTBPWFPQEGTIDIKR]	>MAPPHis_MPMV	39	54	K86	K53	K86-K53	240711_mMAPPHis_DSBU_3.11040.11040.4 File:"240711_mMAPPHis_DSBU_3.raw", NativeID:"controllerType=0 controllerNumber=1 scan=11040" (0.0)	1284.48	TRUE	K87-K54
68	114	0	130	23	532.056	5	2656.25	2656.26	-3.21	[SNSQTDLEHHHHHH}	>MAPPHis_MPMV	111	125	[ELIDKK]	>MAPPHis_MPMV	87	92	T115	K91	T115-K91	240711_mMAPPHis_DSBU_3.2936.2936.5 File:"240711_mMAPPHis_DSBU_3.raw", NativeID:"controllerType=0 controllerNumber=1 scan=2936" (0.0)	532.102	TRUE	T116-K92
69	111	0	144	15	1219.11	4	4873.42	4873.42	-1.24	[VGDBFQDYYNTFGPEKVPVTAFSYWNLIK]	>MAPPHis_MPMV	58	86	[YVEQLKQALK]	>MAPPHis_MPMV	10	19	K73	K15	K73-K15	240711_mMAPPHis_DSBU_3.10005.10005.4 File:"240711_mMAPPHis_DSBU_3.raw", NativeID:"controllerType=0 controllerNumber=1 scan=10005" (0.0)	1188.18	TRUE	K74-K16
70	111	0	50	17	490.966	3	1470.88	1470.89	-4.46	[ELIDKK]	>MAPPHis_MPMV	87	92	[GVKVK]	>MAPPHis_MPMV	22	26	K91	K24	K91-K24	240711_mMAPPHis_DSBU_3.3295.3295.3 File:"240711_mMAPPHis_DSBU_3.raw", NativeID:"controllerType=0 controllerNumber=1 scan=3295" (0.0)	565.173	TRUE	K92-K25
71	111	0	22	16	368.476	4	1470.88	1470.89	-4.94	[ELIDKK]	>MAPPHis_MPMV	87	92	[GVKVK]	>MAPPHis_MPMV	22	26	K91	K24	K91-K24	240711_mMAPPHis_DSBU_3.3429.3429.4 File:"240711_mMAPPHis_DSBU_3.raw", NativeID:"controllerType=0 controllerNumber=1 scan=3429" (0.0)	577.576	TRUE	K92-K25
72	111	0	141	29	751.012	6	4501.04	4501.05	-2.46	[FFDFVKDTBPWFPQEGTIDIK]	>MAPPHis_MPMV	33	53	[SNSQTDLEHHHHHH}	>MAPPHis_MPMV	111	125	K38	T115	K38-T115	240711_mMAPPHis_DSBU_3.7053.7053.6 File:"240711_mMAPPHis_DSBU_3.raw", NativeID:"controllerType=0 controllerNumber=1 scan=7053" (0.0)	913.975	TRUE	K39-T116
73	109	0	65	19	466.026	4	1861.08	1861.09	-3.52	[VKYADLLK]	>MAPPHis_MPMV	25	32	[QALKTR]	>MAPPHis_MPMV	16	21	K26	T20	K26-T20	240711_mMAPPHis_DSBU_3.4715.4715.4 File:"240711_mMAPPHis_DSBU_3.raw", NativeID:"controllerType=0 controllerNumber=1 scan=4715" (0.0)	699.434	TRUE	K27-T21
74	109	0	84	45	473.278	4	1890.09	1890.1	-1.88	[VKYADLLK]	>MAPPHis_MPMV	25	32	[ELIDKK]	>MAPPHis_MPMV	87	92	K26	K91	K26-K91	240711_mMAPPHis_DSBU_3.5736.5736.4 File:"240711_mMAPPHis_DSBU_3.raw", NativeID:"controllerType=0 controllerNumber=1 scan=5736" (0.0)	793.842	TRUE	K27-K92
75	108	0	81	31	751.011	6	4501.03	4501.05	-3.85	[FFDFVKDTBPWFPQEGTIDIK]	>MAPPHis_MPMV	33	53	[SNSQTDLEHHHHHH}	>MAPPHis_MPMV	111	125	K38	T115	K38-T115	240711_mMAPPHis_DSBU_3.7384.7384.6 File:"240711_mMAPPHis_DSBU_3.raw", NativeID:"controllerType=0 controllerNumber=1 scan=7384" (0.0)	944.585	TRUE	K39-T116
76	107	0	51	44	737.887	6	4422.28	4422.28	0.17	[VPVTAFSYWNLIKELIDKK]	>MAPPHis_MPMV	74	92	[DTBPWFPQEGTIDIKR]	>MAPPHis_MPMV	39	54	S80	K53	S80-K53	240711_mMAPPHis_DSBU_3.10770.10770.6 File:"240711_mMAPPHis_DSBU_3.raw", NativeID:"controllerType=0 controllerNumber=1 scan=10770" (0.0)	1259.34	TRUE	S81-K54
77	107	0	148	13	726.619	4	2903.45	2903.46	-2.08	[DTBPWFPQEGTIDIKR]	>MAPPHis_MPMV	39	54	[ELIDKK]	>MAPPHis_MPMV	87	92	K53	K91	K53-K91	240711_mMAPPHis_DSBU_3.7429.7429.4 File:"240711_mMAPPHis_DSBU_3.raw", NativeID:"controllerType=0 controllerNumber=1 scan=7429" (0.0)	948.53	TRUE	K54-K92
81	101	0	148	25	777.028	6	4657.13	4657.15	-3.72	[FFDFVKDTBPWFPQEGTIDIKR]	>MAPPHis_MPMV	33	54	[SNSQTDLEHHHHHH}	>MAPPHis_MPMV	111	125	K53	S111	K53-S111	240711_mMAPPHis_DSBU_3.6845.6845.6 File:"240711_mMAPPHis_DSBU_3.raw", NativeID:"controllerType=0 controllerNumber=1 scan=6845" (0.0)	895.017	TRUE	K54-S112
84	100	0	76	13	466.027	4	1861.09	1861.09	-2.21	[VKYADLLK]	>MAPPHis_MPMV	25	32	[QALKTR]	>MAPPHis_MPMV	16	21	K26	T20	K26-T20	240711_mMAPPHis_DSBU_3.4923.4923.4 File:"240711_mMAPPHis_DSBU_3.raw", NativeID:"controllerType=0 controllerNumber=1 scan=4923" (0.0)	718.493	TRUE	K27-T21
85	100	0	50	16	466.027	4	1861.09	1861.09	-2.6	[VKYADLLK]	>MAPPHis_MPMV	25	32	[QALKTR]	>MAPPHis_MPMV	16	21	K26	T20	K26-T20	240711_mMAPPHis_DSBU_3.5182.5182.4 File:"240711_mMAPPHis_DSBU_3.raw", NativeID:"controllerType=0 controllerNumber=1 scan=5182" (0.0)	742.392	TRUE	K27-T21
83	100	0	37	27	860.759	6	5159.52	5159.52	-0.87	[VGDBFQDYYNTFGPEKVPVTAFSYWNLIK]	>MAPPHis_MPMV	58	86	[YADLLKFFDFVK]	>MAPPHis_MPMV	27	38	K73	K32	K73-K32	240711_mMAPPHis_DSBU_3.12083.12083.6 File:"240711_mMAPPHis_DSBU_3.raw", NativeID:"controllerType=0 controllerNumber=1 scan=12083" (0.0)	1381.62	TRUE	K74-K33
82	100	0	38	14	868.453	6	5205.68	5205.68	0.56	[FFDFVKDTBPWFPQEGTIDIKR]	>MAPPHis_MPMV	33	54	[VPVTAFSYWNLIKELIDKK]	>MAPPHis_MPMV	74	92	K53	S80	K53-S80	240711_mMAPPHis_DSBU_3.10983.10983.6 File:"240711_mMAPPHis_DSBU_3.raw", NativeID:"controllerType=0 controllerNumber=1 scan=10983" (0.0)	1278.85	TRUE	K54-S81
86	98	0	22	21	409.236	4	1633.92	1633.93	-3.61	[YADLLK]	>MAPPHis_MPMV	27	32	[QALKTR]	>MAPPHis_MPMV	16	21	Y27	K19	Y27-K19	240711_mMAPPHis_DSBU_3.4492.4492.4 File:"240711_mMAPPHis_DSBU_3.raw", NativeID:"controllerType=0 controllerNumber=1 scan=4492" (0.0)	679.008	TRUE	Y28-K20
87	98	0	83	11	816.113	3	2446.32	2446.33	-1.3	[YADLLKFFDFVK]	>MAPPHis_MPMV	27	38	[ELIDKK]	>MAPPHis_MPMV	87	92	K32	K91	K32-K91	240711_mMAPPHis_DSBU_3.9771.9771.3 File:"240711_mMAPPHis_DSBU_3.raw", NativeID:"controllerType=0 controllerNumber=1 scan=9771" (0.0)	1166.34	TRUE	K33-K92
89	97	0	55	2	1036.53	3	3107.57	3107.59	-3.94	[DTBPWFPQEGTIDIKR]	>MAPPHis_MPMV	39	54	[VKYADLLK]	>MAPPHis_MPMV	25	32	K53	K26	K53-K26	240711_mMAPPHis_DSBU_3.8037.8037.3 File:"240711_mMAPPHis_DSBU_3.raw", NativeID:"controllerType=0 controllerNumber=1 scan=8037" (0.0)	1004.21	TRUE	K54-K27
88	97	0	120	44	1124.14	5	5616.65	5616.66	-0.73	[VGDBFQDYYNTFGPEKVPVTAFSYWNLIK]	>MAPPHis_MPMV	58	86	[DTBPWFPQEGTIDIKR]	>MAPPHis_MPMV	39	54	K73	T49	K73-T49	240711_mMAPPHis_DSBU_3.10736.10736.5 File:"240711_mMAPPHis_DSBU_3.raw", NativeID:"controllerType=0 controllerNumber=1 scan=10736" (0.0)	1256.37	TRUE	K74-T50
92	94	0	68	12	487.042	4	1945.14	1945.15	-2	[YVEQLKQALK]	>MAPPHis_MPMV	10	19	[GVKVK]	>MAPPHis_MPMV	22	26	K15	K24	K15-K24	240711_mMAPPHis_DSBU_3.5161.5161.4 File:"240711_mMAPPHis_DSBU_3.raw", NativeID:"controllerType=0 controllerNumber=1 scan=5161" (0.0)	740.424	TRUE	K16-K25
91	94	0	30	59	859.642	5	4294.18	4294.19	-2.35	[VPVTAFSYWNLIKELIDK]	>MAPPHis_MPMV	74	91	[DTBPWFPQEGTIDIKR]	>MAPPHis_MPMV	39	54	K86	K53	K86-K53	240711_mMAPPHis_DSBU_3.11642.11642.5 File:"240711_mMAPPHis_DSBU_3.raw", NativeID:"controllerType=0 controllerNumber=1 scan=11642" (0.0)	1340.13	TRUE	K87-K54
93	91	0	114	16	942.484	5	4708.39	4708.4	-2.74	[YADLLKFFDFVKDTBPWFPQEGTIDIK]	>MAPPHis_MPMV	27	53	[YVEQLKQALK]	>MAPPHis_MPMV	10	19	K32	K15	K32-K15	240711_mMAPPHis_DSBU_3.10697.10697.5 File:"240711_mMAPPHis_DSBU_3.raw", NativeID:"controllerType=0 controllerNumber=1 scan=10697" (0.0)	1252.68	TRUE	K33-K16
94	91	0	74	12	820.959	4	3280.82	3280.82	-2.61	[VPVTAFSYWNLIKELIDK]	>MAPPHis_MPMV	74	91	[VKYADLLK]	>MAPPHis_MPMV	25	32	K86	K26	K86-K26	240711_mMAPPHis_DSBU_3.11134.11134.4 File:"240711_mMAPPHis_DSBU_3.raw", NativeID:"controllerType=0 controllerNumber=1 scan=11134" (0.0)	1293.13	TRUE	K87-K27
95	91	0	36	11	1618.82	3	4854.45	4854.47	-4.03	[ELIDKKEVNPQVMAAVAQTEEILK]	>MAPPHis_MPMV	87	110	[DTBPWFPQEGTIDIKR]	>MAPPHis_MPMV	39	54	K92	K53	K92-K53	240711_mMAPPHis_DSBU_3.9323.9323.3 File:"240711_mMAPPHis_DSBU_3.raw", NativeID:"controllerType=0 controllerNumber=1 scan=9323" (0.0)	1124.53	TRUE	K93-K54
96	91	0	24	117	1260.64	4	5039.53	5039.53	-1.32	[FFDFVKDTBPWFPQEGTIDIKR]	>MAPPHis_MPMV	33	54	[KEVNPQVMAAVAQTEEILK]	>MAPPHis_MPMV	92	110	K53	K92	K53-K92	240711_mMAPPHis_DSBU_3.9828.9828.4 File:"240711_mMAPPHis_DSBU_3.raw", NativeID:"controllerType=0 controllerNumber=1 scan=9828" (0.0)	1171.7	TRUE	K54-K93
97	90	0	115	12	1329.66	4	5315.61	5315.62	-2.3	[RVGDBFQDYYNTFGPEKVPVTAFSYWNLIK]	>MAPPHis_MPMV	57	86	[YADLLKFFDFVK]	>MAPPHis_MPMV	27	38	K73	K32	K73-K32	240711_mMAPPHis_DSBU_3.11561.11561.4 File:"240711_mMAPPHis_DSBU_3.raw", NativeID:"controllerType=0 controllerNumber=1 scan=11561" (0.0)	1332.81	TRUE	K74-K33
99	89	0	111	13	526.256	5	2627.25	2627.26	-1.78	[SNSQTDLEHHHHHH}	>MAPPHis_MPMV	111	125	[QALKTR]	>MAPPHis_MPMV	16	21	T115	K19	T115-K19	240711_mMAPPHis_DSBU_3.1643.1643.5 File:"240711_mMAPPHis_DSBU_3.raw", NativeID:"controllerType=0 controllerNumber=1 scan=1643" (0.0)	405.54	TRUE	T116-K20
100	89	0	26	12	490.965	3	1470.88	1470.89	-4.95	[ELIDKK]	>MAPPHis_MPMV	87	92	[GVKVK]	>MAPPHis_MPMV	22	26	K91	K24	K91-K24	240711_mMAPPHis_DSBU_3.3438.3438.3 File:"240711_mMAPPHis_DSBU_3.raw", NativeID:"controllerType=0 controllerNumber=1 scan=3438" (0.0)	578.294	TRUE	K92-K25
101	88	0	178	15	489.04	5	2441.17	2441.18	-3.54	[SNSQTDLEHHHHHH}	>MAPPHis_MPMV	111	125	[GVKVK]	>MAPPHis_MPMV	22	26	T115	K24	T115-K24	240711_mMAPPHis_DSBU_3.1564.1564.5 File:"240711_mMAPPHis_DSBU_3.raw", NativeID:"controllerType=0 controllerNumber=1 scan=1564" (0.0)	398.388	TRUE	T116-K25
102	86	0	109	10	663.367	4	2650.45	2650.45	-3.06	[YADLLKFFDFVK]	>MAPPHis_MPMV	27	38	[VKYADLLK]	>MAPPHis_MPMV	25	32	K32	K26	K32-K26	240711_mMAPPHis_DSBU_3.10210.10210.4 File:"240711_mMAPPHis_DSBU_3.raw", NativeID:"controllerType=0 controllerNumber=1 scan=10210" (0.0)	1207.38	TRUE	K33-K27
103	84	0	115	9	852.983	4	3408.91	3408.92	-2.65	[VPVTAFSYWNLIKELIDKK]	>MAPPHis_MPMV	74	92	[VKYADLLK]	>MAPPHis_MPMV	25	32	K86	K26	K86-K26	240711_mMAPPHis_DSBU_3.10266.10266.4 File:"240711_mMAPPHis_DSBU_3.raw", NativeID:"controllerType=0 controllerNumber=1 scan=10266" (0.0)	1212.69	TRUE	K87-K27
105	80	0	23	13	368.477	4	1470.88	1470.89	-2.7	[ELIDKK]	>MAPPHis_MPMV	87	92	[GVKVK]	>MAPPHis_MPMV	22	26	K91	K24	K91-K24	240711_mMAPPHis_DSBU_3.3154.3154.4 File:"240711_mMAPPHis_DSBU_3.raw", NativeID:"controllerType=0 controllerNumber=1 scan=3154" (0.0)	552.217	TRUE	K92-K25
107	80	0	54	16	1182.04	4	4725.12	4725.13	-1.73	[FFDFVKDTBPWFPQEGTIDIK]	>MAPPHis_MPMV	33	53	[VGDBFQDYYNTFGPEK]	>MAPPHis_MPMV	58	73	K38	Y65	K38-Y65	240711_mMAPPHis_DSBU_3.9696.9696.4 File:"240711_mMAPPHis_DSBU_3.raw", NativeID:"controllerType=0 controllerNumber=1 scan=9696" (0.0)	1159.25	TRUE	K39-Y66
109	79	0	61	16	487.041	4	1945.14	1945.15	-2.44	[YVEQLKQALK]	>MAPPHis_MPMV	10	19	[GVKVK]	>MAPPHis_MPMV	22	26	K15	K24	K15-K24	240711_mMAPPHis_DSBU_3.4764.4764.4 File:"240711_mMAPPHis_DSBU_3.raw", NativeID:"controllerType=0 controllerNumber=1 scan=4764" (0.0)	704.036	TRUE	K16-K25
108	79	0	153	14	921.463	5	4603.28	4603.29	-1.15	[VGDBFQDYYNTFGPEKVPVTAFSYWNLIK]	>MAPPHis_MPMV	58	86	[VKYADLLK]	>MAPPHis_MPMV	25	32	K73	K26	K73-K26	240711_mMAPPHis_DSBU_3.10242.10242.5 File:"240711_mMAPPHis_DSBU_3.raw", NativeID:"controllerType=0 controllerNumber=1 scan=10242" (0.0)	1210.48	TRUE	K74-K27
111	77	0	14	10	783.383	4	3130.51	3130.52	-3.12	[SNSQTDLEHHHHHH}	>MAPPHis_MPMV	111	125	[YVEQLKQALK]	>MAPPHis_MPMV	10	19	T115	K15	T115-K15	240711_mMAPPHis_DSBU_3.4278.4278.4 File:"240711_mMAPPHis_DSBU_3.raw", NativeID:"controllerType=0 controllerNumber=1 scan=4278" (0.0)	657.083	TRUE	T116-K16
112	75	0	5	21	545.312	3	1633.92	1633.93	-3.6	[YADLLK]	>MAPPHis_MPMV	27	32	[QALKTR]	>MAPPHis_MPMV	16	21	Y27	K19	Y27-K19	240711_mMAPPHis_DSBU_3.4490.4490.3 File:"240711_mMAPPHis_DSBU_3.raw", NativeID:"controllerType=0 controllerNumber=1 scan=4490" (0.0)	678.834	TRUE	Y28-K20
114	75	0	77	7	945.829	5	4725.12	4725.13	-1.75	[FFDFVKDTBPWFPQEGTIDIK]	>MAPPHis_MPMV	33	53	[VGDBFQDYYNTFGPEK]	>MAPPHis_MPMV	58	73	K38	Y65	K38-Y65	240711_mMAPPHis_DSBU_3.9707.9707.5 File:"240711_mMAPPHis_DSBU_3.raw", NativeID:"controllerType=0 controllerNumber=1 scan=9707" (0.0)	1160.4	TRUE	K39-Y66
117	72	0	22	11	552.991	3	1656.96	1656.96	-4.03	[ELIDKK]	>MAPPHis_MPMV	87	92	[QALKTR]	>MAPPHis_MPMV	16	21	K91	K19	K91-K19	240711_mMAPPHis_DSBU_3.3407.3407.3 File:"240711_mMAPPHis_DSBU_3.raw", NativeID:"controllerType=0 controllerNumber=1 scan=3407" (0.0)	575.565	TRUE	K92-K20
118	70	0	18	31	1269.42	5	6343.07	6343.08	-1.99	[VGDBFQDYYNTFGPEKVPVTAFSYWNLIKELIDKK]	>MAPPHis_MPMV	58	92	[DTBPWFPQEGTIDIKR]	>MAPPHis_MPMV	39	54	T77	K53	T77-K53	240711_mMAPPHis_DSBU_3.11127.11127.5 File:"240711_mMAPPHis_DSBU_3.raw", NativeID:"controllerType=0 controllerNumber=1 scan=11127" (0.0)	1292.56	TRUE	T78-K54
121	67	0.00757576	15	1	572.882	5	2860.38	2860.39	-2.97	[SNSQTDLEHHHHHH}	>MAPPHis_MPMV	111	125	[VKYADLLK]	>MAPPHis_MPMV	25	32	T115	K26	T115-K26	240711_mMAPPHis_DSBU_3.4209.4209.5 File:"240711_mMAPPHis_DSBU_3.raw", NativeID:"controllerType=0 controllerNumber=1 scan=4209" (0.0)	650.523	TRUE	T116-K27
124	67	0	15	25	1218.37	4	4870.45	4870.46	-2.53	[ELIDKKEVNPQVmAAVAQTEEILK]	>MAPPHis_MPMV	87	110	[DTBPWFPQEGTIDIKR]	>MAPPHis_MPMV	39	54	K92	T49	K92-T49	240711_mMAPPHis_DSBU_3.8691.8691.4 File:"240711_mMAPPHis_DSBU_3.raw", NativeID:"controllerType=0 controllerNumber=1 scan=8691" (0.0)	1064.69	TRUE	K93-T50
123	67	0	127	8	738.175	5	3686.85	3686.86	-2.76	[FFDFVKDTBPWFPQEGTIDIKR]	>MAPPHis_MPMV	33	54	[ELIDKK]	>MAPPHis_MPMV	87	92	K53	K91	K53-K91	240711_mMAPPHis_DSBU_3.8446.8446.5 File:"240711_mMAPPHis_DSBU_3.raw", NativeID:"controllerType=0 controllerNumber=1 scan=8446" (0.0)	1041.56	TRUE	K54-K92
122	67	0	36	15	901.012	5	4501.03	4501.05	-3.9	[FFDFVKDTBPWFPQEGTIDIK]	>MAPPHis_MPMV	33	53	[SNSQTDLEHHHHHH}	>MAPPHis_MPMV	111	125	K38	S111	K38-S111	240711_mMAPPHis_DSBU_3.7389.7389.5 File:"240711_mMAPPHis_DSBU_3.raw", NativeID:"controllerType=0 controllerNumber=1 scan=7389" (0.0)	944.98	TRUE	K39-S112
125	66	0.00757576	4	14	414.995	4	1656.96	1656.96	-3.63	[ELIDKK]	>MAPPHis_MPMV	87	92	[QALKTR]	>MAPPHis_MPMV	16	21	K91	T20	K91-T20	240711_mMAPPHis_DSBU_3.3732.3732.4 File:"240711_mMAPPHis_DSBU_3.raw", NativeID:"controllerType=0 controllerNumber=1 scan=3732" (0.0)	605.64	TRUE	K92-T21
126	66	0.00757576	74	12	389.835	5	1945.14	1945.15	-2.4	[YVEQLKQALK]	>MAPPHis_MPMV	10	19	[GVKVK]	>MAPPHis_MPMV	22	26	K15	K24	K15-K24	240711_mMAPPHis_DSBU_3.4790.4790.5 File:"240711_mMAPPHis_DSBU_3.raw", NativeID:"controllerType=0 controllerNumber=1 scan=4790" (0.0)	706.353	TRUE	K16-K25
127	65	0.00757576	100	12	895.443	6	5367.62	5367.63	-1.47	[EVNPQVMAAVAQTEEILKSNSQTDLEHHHHHH}	>MAPPHis_MPMV	93	125	[YADLLKFFDFVK]	>MAPPHis_MPMV	27	38	K110	K32	K110-K32	240711_mMAPPHis_DSBU_3.9759.9759.6 File:"240711_mMAPPHis_DSBU_3.raw", NativeID:"controllerType=0 controllerNumber=1 scan=9759" (0.0)	1165.38	TRUE	K111-K33
130	63	0.00757576	126	3	833.027	5	4161.1	4161.11	-2.53	[FFDFVKDTBPWFPQEGTIDIKR]	>MAPPHis_MPMV	33	54	[YVEQLKQALK]	>MAPPHis_MPMV	10	19	T49	K15	T49-K15	240711_mMAPPHis_DSBU_3.8648.8648.5 File:"240711_mMAPPHis_DSBU_3.raw", NativeID:"controllerType=0 controllerNumber=1 scan=8648" (0.0)	1060.57	TRUE	T50-K16
134	60	0.00757576	34	0	1335.67	3	4004.99	4005.01	-5.4	[FFDFVKDTBPWFPQEGTIDIK]	>MAPPHis_MPMV	33	53	[YVEQLKQALK]	>MAPPHis_MPMV	10	19	T40	K15	T40-K15	240711_mMAPPHis_DSBU_3.9371.9371.3 File:"240711_mMAPPHis_DSBU_3.raw", NativeID:"controllerType=0 controllerNumber=1 scan=9371" (0.0)	1129.18	TRUE	T41-K16
131	60	0.00757576	8	52	885.259	5	4422.27	4422.28	-4.46	[VPVTAFSYWNLIKELIDKK]	>MAPPHis_MPMV	74	92	[DTBPWFPQEGTIDIKR]	>MAPPHis_MPMV	39	54	K86	K53	K86-K53	240711_mMAPPHis_DSBU_3.10192.10192.5 File:"240711_mMAPPHis_DSBU_3.raw", NativeID:"controllerType=0 controllerNumber=1 scan=10192" (0.0)	1205.68	TRUE	K87-K54
132	60	0.00757576	33	16	540.81	4	2160.22	2160.23	-3.62	[YVEQLKQALK]	>MAPPHis_MPMV	10	19	[ELIDKK]	>MAPPHis_MPMV	87	92	K15	K91	K15-K91	240711_mMAPPHis_DSBU_3.5669.5669.4 File:"240711_mMAPPHis_DSBU_3.raw", NativeID:"controllerType=0 controllerNumber=1 scan=5669" (0.0)	787.766	TRUE	K16-K92
135	59	0.00757576	28	11	466.026	4	1861.08	1861.09	-3.59	[VKYADLLK]	>MAPPHis_MPMV	25	32	[QALKTR]	>MAPPHis_MPMV	16	21	K26	T20	K26-T20	240711_mMAPPHis_DSBU_3.5311.5311.4 File:"240711_mMAPPHis_DSBU_3.raw", NativeID:"controllerType=0 controllerNumber=1 scan=5311" (0.0)	754.626	TRUE	K27-T21
138	58	0.00757576	40	7	466.026	4	1861.08	1861.09	-3.91	[VKYADLLK]	>MAPPHis_MPMV	25	32	[QALKTR]	>MAPPHis_MPMV	16	21	K26	T20	K26-T20	240711_mMAPPHis_DSBU_3.5056.5056.4 File:"240711_mMAPPHis_DSBU_3.raw", NativeID:"controllerType=0 controllerNumber=1 scan=5056" (0.0)	730.777	TRUE	K27-T21
136	58	0.00757576	90	16	1016.32	5	5077.56	5077.59	-4.06	[FFDFVKDTBPWFPQEGTIDIKR]	>MAPPHis_MPMV	33	54	[VPVTAFSYWNLIKELIDK]	>MAPPHis_MPMV	74	91	T49	K86	T49-K86	240711_mMAPPHis_DSBU_3.11705.11705.5 File:"240711_mMAPPHis_DSBU_3.raw", NativeID:"controllerType=0 controllerNumber=1 scan=11705" (0.0)	1346.12	TRUE	T50-K87
139	57	0.00757576	63	7	777.649	4	3107.57	3107.59	-3.84	[DTBPWFPQEGTIDIKR]	>MAPPHis_MPMV	39	54	[VKYADLLK]	>MAPPHis_MPMV	25	32	K53	K26	K53-K26	240711_mMAPPHis_DSBU_3.8017.8017.4 File:"240711_mMAPPHis_DSBU_3.raw", NativeID:"controllerType=0 controllerNumber=1 scan=8017" (0.0)	1002.37	TRUE	K54-K27
143	54	0.00757576	23	21	1159.85	4	4636.37	4636.37	-0.2	[DTBPWFPQEGTIDIKRWR]	>MAPPHis_MPMV	39	56	[VPVTAFSYWNLIKELIDK]	>MAPPHis_MPMV	74	91	K53	K86	K53-K86	240711_mMAPPHis_DSBU_3.11602.11602.4 File:"240711_mMAPPHis_DSBU_3.raw", NativeID:"controllerType=0 controllerNumber=1 scan=11602" (0.0)	1336.65	TRUE	K54-K87
144	53	0.00757576	13	0	621.033	3	1861.08	1861.09	-3.65	[VKYADLLK]	>MAPPHis_MPMV	25	32	[QALKTR]	>MAPPHis_MPMV	16	21	K26	K19	K26-K19	240711_mMAPPHis_DSBU_3.4717.4717.3 File:"240711_mMAPPHis_DSBU_3.raw", NativeID:"controllerType=0 controllerNumber=1 scan=4717" (0.0)	699.828	TRUE	K27-K20
145	53	0.00757576	46	9	487.041	4	1945.14	1945.15	-3	[YVEQLKQALK]	>MAPPHis_MPMV	10	19	[GVKVK]	>MAPPHis_MPMV	22	26	K15	K24	K15-K24	240711_mMAPPHis_DSBU_3.5292.5292.4 File:"240711_mMAPPHis_DSBU_3.raw", NativeID:"controllerType=0 controllerNumber=1 scan=5292" (0.0)	752.83	TRUE	K16-K25
146	52	0.00757576	30	0	810.453	4	3238.79	3238.78	4.16	[VPVTAFSYWNLIKELIDKK]	>MAPPHis_MPMV	74	92	[YVEQLK]	>MAPPHis_MPMV	10	15	K86	Y10	K86-Y10	240711_mMAPPHis_DSBU_3.10768.10768.4 File:"240711_mMAPPHis_DSBU_3.raw", NativeID:"controllerType=0 controllerNumber=1 scan=10768" (0.0)	1259.17	TRUE	K87-Y11
149	49	0.0123457	18	30	737.887	6	4422.28	4422.28	0.26	[VPVTAFSYWNLIKELIDKK]	>MAPPHis_MPMV	74	92	[DTBPWFPQEGTIDIKR]	>MAPPHis_MPMV	39	54	Y81	K53	Y81-K53	240711_mMAPPHis_DSBU_3.10903.10903.6 File:"240711_mMAPPHis_DSBU_3.raw", NativeID:"controllerType=0 controllerNumber=1 scan=10903" (0.0)	1271.55	TRUE	Y82-K54
150	49	0.0123457	24	54	928.08	5	4636.37	4636.37	-0.25	[DTBPWFPQEGTIDIKRWR]	>MAPPHis_MPMV	39	56	[VPVTAFSYWNLIKELIDK]	>MAPPHis_MPMV	74	91	K53	K86	K53-K86	240711_mMAPPHis_DSBU_3.11603.11603.5 File:"240711_mMAPPHis_DSBU_3.raw", NativeID:"controllerType=0 controllerNumber=1 scan=11603" (0.0)	1336.73	TRUE	K54-K87
152	48	0.0123457	22	5	868.45	6	5205.67	5205.68	-2.75	[FFDFVKDTBPWFPQEGTIDIKR]	>MAPPHis_MPMV	33	54	[VPVTAFSYWNLIKELIDKK]	>MAPPHis_MPMV	74	92	T49	K91	T49-K91	240711_mMAPPHis_DSBU_3.11126.11126.6 File:"240711_mMAPPHis_DSBU_3.raw", NativeID:"controllerType=0 controllerNumber=1 scan=11126" (0.0)	1292.48	TRUE	T50-K92
155	46	0.0123457	34	6	621.034	3	1861.09	1861.09	-2.37	[VKYADLLK]	>MAPPHis_MPMV	25	32	[QALKTR]	>MAPPHis_MPMV	16	21	K26	T20	K26-T20	240711_mMAPPHis_DSBU_3.4925.4925.3 File:"240711_mMAPPHis_DSBU_3.raw", NativeID:"controllerType=0 controllerNumber=1 scan=4925" (0.0)	718.846	TRUE	K27-T21
156	45	0.0123457	98	89	1187.82	4	4748.24	4748.25	-1.63	[FFDFVKDTBPWFPQEGTIDIK]	>MAPPHis_MPMV	33	53	[DTBPWFPQEGTIDIKR]	>MAPPHis_MPMV	39	54	K38	K53	K38-K53	240711_mMAPPHis_DSBU_3.10122.10122.4 File:"240711_mMAPPHis_DSBU_3.raw", NativeID:"controllerType=0 controllerNumber=1 scan=10122" (0.0)	1199.21	TRUE	K39-K54
157	44	0.0123457	10	8	552.991	3	1656.96	1656.96	-3.37	[ELIDKK]	>MAPPHis_MPMV	87	92	[QALKTR]	>MAPPHis_MPMV	16	21	K91	K19	K91-K19	240711_mMAPPHis_DSBU_3.3555.3555.3 File:"240711_mMAPPHis_DSBU_3.raw", NativeID:"controllerType=0 controllerNumber=1 scan=3555" (0.0)	589.31	TRUE	K92-K20
158	44	0.0123457	133	7	922.467	4	3686.85	3686.86	-2.78	[FFDFVKDTBPWFPQEGTIDIKR]	>MAPPHis_MPMV	33	54	[ELIDKK]	>MAPPHis_MPMV	87	92	K53	K91	K53-K91	240711_mMAPPHis_DSBU_3.8452.8452.4 File:"240711_mMAPPHis_DSBU_3.raw", NativeID:"controllerType=0 controllerNumber=1 scan=8452" (0.0)	1042.27	TRUE	K54-K92
159	42	0.0123457	55	13	522.592	6	3130.51	3130.52	-2.08	[SNSQTDLEHHHHHH}	>MAPPHis_MPMV	111	125	[YVEQLKQALK]	>MAPPHis_MPMV	10	19	T115	K15	T115-K15	240711_mMAPPHis_DSBU_3.4255.4255.6 File:"240711_mMAPPHis_DSBU_3.raw", NativeID:"controllerType=0 controllerNumber=1 scan=4255" (0.0)	654.874	TRUE	T116-K16
161	40	0.0123457	80	4	649.053	3	1945.14	1945.15	-2.46	[YVEQLKQALK]	>MAPPHis_MPMV	10	19	[GVKVK]	>MAPPHis_MPMV	22	26	K15	K24	K15-K24	240711_mMAPPHis_DSBU_3.4780.4780.3 File:"240711_mMAPPHis_DSBU_3.raw", NativeID:"controllerType=0 controllerNumber=1 scan=4780" (0.0)	705.33	TRUE	K16-K25
163	39	0.0123457	260	5	407.702	6	2441.17	2441.18	-3.56	[SNSQTDLEHHHHHH}	>MAPPHis_MPMV	111	125	[GVKVK]	>MAPPHis_MPMV	22	26	T115	K24	T115-K24	240711_mMAPPHis_DSBU_3.1572.1572.6 File:"240711_mMAPPHis_DSBU_3.raw", NativeID:"controllerType=0 controllerNumber=1 scan=1572" (0.0)	399.076	TRUE	T116-K25
168	38	0.0123457	38	6	598.747	5	2989.71	2989.71	-1.78	[VPVTAFSYWNLIKELIDKK]	>MAPPHis_MPMV	74	92	[GVKVK]	>MAPPHis_MPMV	22	26	K86	K24	K86-K24	240711_mMAPPHis_DSBU_3.9740.9740.5 File:"240711_mMAPPHis_DSBU_3.raw", NativeID:"controllerType=0 controllerNumber=1 scan=9740" (0.0)	1163.59	TRUE	K87-K25
167	38	0.0123457	26	9	566.575	4	2263.28	2263.28	-2.84	[VPVTAFSYWNLIK]	>MAPPHis_MPMV	74	86	[GVKVK]	>MAPPHis_MPMV	22	26	S80	K24	S80-K24	240711_mMAPPHis_DSBU_3.7412.7412.4 File:"240711_mMAPPHis_DSBU_3.raw", NativeID:"controllerType=0 controllerNumber=1 scan=7412" (0.0)	946.986	TRUE	S81-K25
169	37	0.0123457	75	3	649.052	3	1945.14	1945.15	-2.74	[YVEQLKQALK]	>MAPPHis_MPMV	10	19	[GVKVK]	>MAPPHis_MPMV	22	26	K15	K24	K15-K24	240711_mMAPPHis_DSBU_3.4924.4924.3 File:"240711_mMAPPHis_DSBU_3.raw", NativeID:"controllerType=0 controllerNumber=1 scan=4924" (0.0)	718.762	TRUE	K16-K25
170	37	0.0123457	5	17	949.954	4	3796.79	3796.8	-1.35	[RVGDBFQDYYNTFGPEK]	>MAPPHis_MPMV	57	73	[YADLLKFFDFVK]	>MAPPHis_MPMV	27	38	T68	K32	T68-K32	240711_mMAPPHis_DSBU_3.9763.9763.4 File:"240711_mMAPPHis_DSBU_3.raw", NativeID:"controllerType=0 controllerNumber=1 scan=9763" (0.0)	1165.7	TRUE	T69-K33
171	36	0.0123457	11	62	910.928	4	3640.69	3640.7	-1.8	[VGDBFQDYYNTFGPEK]	>MAPPHis_MPMV	58	73	[YADLLKFFDFVK]	>MAPPHis_MPMV	27	38	Y65	K32	Y65-K32	240711_mMAPPHis_DSBU_3.10442.10442.4 File:"240711_mMAPPHis_DSBU_3.raw", NativeID:"controllerType=0 controllerNumber=1 scan=10442" (0.0)	1228.95	TRUE	Y66-K33
172	36	0.0123457	72	2	968.49	3	2903.45	2903.46	-1.84	[DTBPWFPQEGTIDIKR]	>MAPPHis_MPMV	39	54	[ELIDKK]	>MAPPHis_MPMV	87	92	K53	K91	K53-K91	240711_mMAPPHis_DSBU_3.7271.7271.3 File:"240711_mMAPPHis_DSBU_3.raw", NativeID:"controllerType=0 controllerNumber=1 scan=7271" (0.0)	934.253	TRUE	K54-K92
173	34	0.0123457	31	4	621.033	3	1861.08	1861.09	-3.74	[VKYADLLK]	>MAPPHis_MPMV	25	32	[QALKTR]	>MAPPHis_MPMV	16	21	K26	K19	K26-K19	240711_mMAPPHis_DSBU_3.5057.5057.3 File:"240711_mMAPPHis_DSBU_3.raw", NativeID:"controllerType=0 controllerNumber=1 scan=5057" (0.0)	731.045	TRUE	K27-K20
174	33	0.0123457	15	12	1302.17	4	5205.67	5205.68	-1.22	[FFDFVKDTBPWFPQEGTIDIKR]	>MAPPHis_MPMV	33	54	[VPVTAFSYWNLIKELIDKK]	>MAPPHis_MPMV	74	92	K53	K86	K53-K86	240711_mMAPPHis_DSBU_3.11000.11000.4 File:"240711_mMAPPHis_DSBU_3.raw", NativeID:"controllerType=0 controllerNumber=1 scan=11000" (0.0)	1280.75	TRUE	K54-K87
178	33	0.0123457	37	1	1228.62	4	4911.47	4911.44	7.45	[FFDFVKDTBPWFPQEGTIDIKR]	>MAPPHis_MPMV	33	54	[EVNPQVMAAVAQTEEILK]	>MAPPHis_MPMV	93	110	K53	T105	K53-T105	240711_mMAPPHis_DSBU_3.7766.7766.4 File:"240711_mMAPPHis_DSBU_3.raw", NativeID:"controllerType=0 controllerNumber=1 scan=7766" (0.0)	979.164	TRUE	K54-T106
179	32	0.0123457	42	0	649.053	3	1945.14	1945.15	-2.46	[YVEQLKQALK]	>MAPPHis_MPMV	10	19	[GVKVK]	>MAPPHis_MPMV	22	26	K15	K24	K15-K24	240711_mMAPPHis_DSBU_3.5213.5213.3 File:"240711_mMAPPHis_DSBU_3.raw", NativeID:"controllerType=0 controllerNumber=1 scan=5213" (0.0)	745.412	TRUE	K16-K25
181	32	0.0123457	11	18	1182.68	2	2364.35	2364.35	-1.61	[YVEQLKQALK]	>MAPPHis_MPMV	10	19	[VKYADLLK]	>MAPPHis_MPMV	25	32	K15	K26	K15-K26	240711_mMAPPHis_DSBU_3.6565.6565.2 File:"240711_mMAPPHis_DSBU_3.raw", NativeID:"controllerType=0 controllerNumber=1 scan=6565" (0.0)	869.257	TRUE	K16-K27
180	32	0.0123457	10	0	713.067	3	2137.18	2137.19	-2.39	[YVEQLKQALK]	>MAPPHis_MPMV	10	19	[YADLLK]	>MAPPHis_MPMV	27	32	K15	Y27	K15-Y27	240711_mMAPPHis_DSBU_3.6508.6508.3 File:"240711_mMAPPHis_DSBU_3.raw", NativeID:"controllerType=0 controllerNumber=1 scan=6508" (0.0)	864.112	TRUE	K16-Y28
186	30	0.0123457	155	1	1093.29	4	4370.15	4370.16	-1.95	[VGDBFQDYYNTFGPEKVPVTAFSYWNLIK]	>MAPPHis_MPMV	58	86	[QALKTR]	>MAPPHis_MPMV	16	21	K73	T20	K73-T20	240711_mMAPPHis_DSBU_3.9672.9672.4 File:"240711_mMAPPHis_DSBU_3.raw", NativeID:"controllerType=0 controllerNumber=1 scan=9672" (0.0)	1157.07	TRUE	K74-T21
183	30	0.0123457	26	1	649.052	3	1945.14	1945.15	-3.87	[YVEQLKQALK]	>MAPPHis_MPMV	10	19	[GVKVK]	>MAPPHis_MPMV	22	26	K15	K24	K15-K24	240711_mMAPPHis_DSBU_3.5059.5059.3 File:"240711_mMAPPHis_DSBU_3.raw", NativeID:"controllerType=0 controllerNumber=1 scan=5059" (0.0)	731.199	TRUE	K16-K25
184	30	0.0123457	67	2	672.85	4	2688.38	2688.38	-1.87	[DTBPWFPQEGTIDIKR]	>MAPPHis_MPMV	39	54	[GVKVK]	>MAPPHis_MPMV	22	26	K53	K24	K53-K24	240711_mMAPPHis_DSBU_3.6541.6541.4 File:"240711_mMAPPHis_DSBU_3.raw", NativeID:"controllerType=0 controllerNumber=1 scan=6541" (0.0)	867.122	TRUE	K54-K25
192	25	0.037037	16	11	1460.79	2	2920.58	2920.59	-1.47	[YADLLKFFDFVK]	>MAPPHis_MPMV	27	38	[YVEQLKQALK]	>MAPPHis_MPMV	10	19	K32	K15	K32-K15	240711_mMAPPHis_DSBU_3.9863.9863.2 File:"240711_mMAPPHis_DSBU_3.raw", NativeID:"controllerType=0 controllerNumber=1 scan=9863" (0.0)	1175.02	TRUE	K33-K16
195	24	0.0456621	18	0	1188.92	3	3564.73	3564.74	-1.5	[FFDFVKDTBPWFPQEGTIDIK]	>MAPPHis_MPMV	33	53	[YVEQLK]	>MAPPHis_MPMV	10	15	K38	Y10	K38-Y10	240711_mMAPPHis_DSBU_3.12575.12575.3 File:"240711_mMAPPHis_DSBU_3.raw", NativeID:"controllerType=0 controllerNumber=1 scan=12575" (0.0)	1429.1	TRUE	K39-Y11
200	23	0.0456621	32	75	840.761	6	5039.53	5039.53	-0.52	[FFDFVKDTBPWFPQEGTIDIKR]	>MAPPHis_MPMV	33	54	[KEVNPQVMAAVAQTEEILK]	>MAPPHis_MPMV	92	110	T49	K92	T49-K92	240711_mMAPPHis_DSBU_3.9845.9845.6 File:"240711_mMAPPHis_DSBU_3.raw", NativeID:"controllerType=0 controllerNumber=1 scan=9845" (0.0)	1173.33	TRUE	T50-K93
