# Supplementary material for: Structural and functional insights into calmodulin-mediated lipid binding and proteolytic cleavage of the M-PMV matrix protein
Source: J Biol Chem. 2025 Dec 23;302(2):111102. doi: 10.1016/j.jbc.2025.111102 (PMC12858339; doi:10.1016/j.jbc.2025.111102)
Supplement: Table S1 [file mmc2.xlsx]

## Sheet: MA-CAM_1
Nr	Score	q-val	Pepscore1	Pepscore2	m/z	Charge	M+H+	Calculated Mass	Deviation in ppm	Peptide 1	Protein 1	From	To	Peptide2	Protein 2	From	To	Site1	Site2	linkage	Scan number	Retention time in sec	Sel.	linkage_renumbered
4	205	0	88	57	584.837	4	2336.32	2336.32	0.84	[YVEQLKQALK]	>MAPPHis_MPMV	10	19	[VKYADLLK]	>MAPPHis_MPMV	25	32	K15	K26	K15-K26	240417_MIX_C3-5-1_20240417200914.6537.6537.4 File:"240417_MIX_C3-5-1_20240417200914.raw", NativeID:"controllerType=0 controllerNumber=1 scan=6537" (0.0)	839.443	TRUE	K16-K27
5	197	0	138	92	723.894	4	2892.56	2892.55	0.5	[YADLLKFFDFVK]	>MAPPHis_MPMV	27	38	[YVEQLKQALK]	>MAPPHis_MPMV	10	19	K32	K15	K32-K15	240417_MIX_C3-5-1_20240417200914.9759.9759.4 File:"240417_MIX_C3-5-1_20240417200914.raw", NativeID:"controllerType=0 controllerNumber=1 scan=9759" (0.0)	1136.91	TRUE	K33-K16
6	184	0	82	47	779.447	3	2336.32	2336.32	1.13	[YVEQLKQALK]	>MAPPHis_MPMV	10	19	[VKYADLLK]	>MAPPHis_MPMV	25	32	K15	K26	K15-K26	240417_MIX_C3-5-1_20240417200914.6418.6418.3 File:"240417_MIX_C3-5-1_20240417200914.raw", NativeID:"controllerType=0 controllerNumber=1 scan=6418" (0.0)	828.213	TRUE	K16-K27
7	182	0	47	54	407.989	4	1628.93	1628.93	0.68	[ELIDKK]	>MAPPHis_MPMV	87	92	[QALKTR]	>MAPPHis_MPMV	16	21	K91	T20	K91-T20	240417_MIX_C3-5-1_20240417200914.3042.3042.4 File:"240417_MIX_C3-5-1_20240417200914.raw", NativeID:"controllerType=0 controllerNumber=1 scan=3042" (0.0)	515.662	TRUE	K92-T21
8	178	0	77	46	584.837	4	2336.32	2336.32	1.15	[YVEQLKQALK]	>MAPPHis_MPMV	10	19	[VKYADLLK]	>MAPPHis_MPMV	25	32	K15	K26	K15-K26	240417_MIX_C3-5-1_20240417200914.6414.6414.4 File:"240417_MIX_C3-5-1_20240417200914.raw", NativeID:"controllerType=0 controllerNumber=1 scan=6414" (0.0)	827.885	TRUE	K16-K27
9	177	0	99	33	808.666	4	3231.64	3231.64	-0.22	[EAFSLFDKDGDGTITTK]	>calmodulin	14	30	[YVEQLKQALK]	>MAPPHis_MPMV	10	19	T29	K15	T29-K15	240417_MIX_C3-5-1_20240417200914.7447.7447.4 File:"240417_MIX_C3-5-1_20240417200914.raw", NativeID:"controllerType=0 controllerNumber=1 scan=7447" (0.0)	922.975	TRUE	T29-K16
10	173	0	63	35	779.446	3	2336.32	2336.32	0.82	[YVEQLKQALK]	>MAPPHis_MPMV	10	19	[VKYADLLK]	>MAPPHis_MPMV	25	32	K15	K26	K15-K26	240417_MIX_C3-5-1_20240417200914.6535.6535.3 File:"240417_MIX_C3-5-1_20240417200914.raw", NativeID:"controllerType=0 controllerNumber=1 scan=6535" (0.0)	839.267	TRUE	K16-K27
11	154	0	287	15	893.653	5	4464.24	4464.23	0.41	{ADQLTEEQIAEFKEAFSLFDKDGDGTITTK]	>calmodulin	0	30	[VKYADLLK]	>MAPPHis_MPMV	25	32	K21	K26	K21-K26	240417_MIX_C3-5-1_20240417200914.9528.9528.5 File:"240417_MIX_C3-5-1_20240417200914.raw", NativeID:"controllerType=0 controllerNumber=1 scan=9528" (0.0)	1115.31	TRUE	K21-K27
12	150	0	53	28	964.857	3	2892.56	2892.55	0.51	[YADLLKFFDFVK]	>MAPPHis_MPMV	27	38	[YVEQLKQALK]	>MAPPHis_MPMV	10	19	K32	K15	K32-K15	240417_MIX_C3-5-1_20240417200914.9776.9776.3 File:"240417_MIX_C3-5-1_20240417200914.raw", NativeID:"controllerType=0 controllerNumber=1 scan=9776" (0.0)	1138.36	TRUE	K33-K16
13	146	0	57	10	880.125	3	2638.36	2638.36	0.26	{ADQLTEEQIAEFK]	>calmodulin	0	13	[VKYADLLK]	>MAPPHis_MPMV	25	32	{0	K26	{0-K26	240417_MIX_C3-5-1_20240417200914.7731.7731.3 File:"240417_MIX_C3-5-1_20240417200914.raw", NativeID:"controllerType=0 controllerNumber=1 scan=7731" (0.0)	949.212	TRUE	{0-K27
14	137	0	150	185	966.097	5	4826.45	4826.44	3.26	[ELIDKKEVNPQVMAAVAQTEEILK]	>MAPPHis_MPMV	87	110	[DTBPWFPQEGTIDIKR]	>MAPPHis_MPMV	39	54	T105	K53	T105-K53	240417_MIX_C3-5-1_20240417200914.9171.9171.5 File:"240417_MIX_C3-5-1_20240417200914.raw", NativeID:"controllerType=0 controllerNumber=1 scan=9171" (0.0)	1082.72	TRUE	T106-K54
15	131	0	28	30	361.47	4	1442.86	1442.86	-0.86	[ELIDKK]	>MAPPHis_MPMV	87	92	[GVKVK]	>MAPPHis_MPMV	22	26	K91	K24	K91-K24	240417_MIX_C3-5-1_20240417200914.2854.2854.4 File:"240417_MIX_C3-5-1_20240417200914.raw", NativeID:"controllerType=0 controllerNumber=1 scan=2854" (0.0)	498.402	TRUE	K92-K25
16	129	0	58	19	459.02	4	1833.06	1833.06	-0.95	[VKYADLLK]	>MAPPHis_MPMV	25	32	[QALKTR]	>MAPPHis_MPMV	16	21	K26	T20	K26-T20	240417_MIX_C3-5-1_20240417200914.4911.4911.4 File:"240417_MIX_C3-5-1_20240417200914.raw", NativeID:"controllerType=0 controllerNumber=1 scan=4911" (0.0)	688.355	TRUE	K27-T21
17	128	0	61	72	1096.33	5	5477.6	5477.6	-0.01	{ADQLTEEQIAEFKEAFSLFDKDGDGTITTK]	>calmodulin	0	30	[DTBPWFPQEGTIDIKR]	>MAPPHis_MPMV	39	54	S17	K53	S17-K53	240417_MIX_C3-5-1_20240417200914.10018.10018.5 File:"240417_MIX_C3-5-1_20240417200914.raw", NativeID:"controllerType=0 controllerNumber=1 scan=10018" (0.0)	1161.07	TRUE	S17-K54
18	128	0	57	32	481.624	3	1442.86	1442.86	-0.64	[ELIDKK]	>MAPPHis_MPMV	87	92	[GVKVK]	>MAPPHis_MPMV	22	26	K91	K24	K91-K24	240417_MIX_C3-5-1_20240417200914.2851.2851.3 File:"240417_MIX_C3-5-1_20240417200914.raw", NativeID:"controllerType=0 controllerNumber=1 scan=2851" (0.0)	498.159	TRUE	K92-K25
20	126	0	47	61	1207.37	4	4826.45	4826.44	3.28	[ELIDKKEVNPQVMAAVAQTEEILK]	>MAPPHis_MPMV	87	110	[DTBPWFPQEGTIDIKR]	>MAPPHis_MPMV	39	54	T105	K53	T105-K53	240417_MIX_C3-5-1_20240417200914.9178.9178.4 File:"240417_MIX_C3-5-1_20240417200914.raw", NativeID:"controllerType=0 controllerNumber=1 scan=9178" (0.0)	1083.27	TRUE	T106-K54
23	113	0	99	42	1057.78	4	4228.11	4228.1	0.42	[KEVNPQVMAAVAQTEEILK]	>MAPPHis_MPMV	92	110	[DTBPWFPQEGTIDIKR]	>MAPPHis_MPMV	39	54	T105	K53	T105-K53	240417_MIX_C3-5-1_20240417200914.9325.9325.4 File:"240417_MIX_C3-5-1_20240417200914.raw", NativeID:"controllerType=0 controllerNumber=1 scan=9325" (0.0)	1096.63	TRUE	T106-K54
27	103	0	26	58	879.659	5	4394.27	4394.25	2.94	[VPVTAFSYWNLIKELIDKK]	>MAPPHis_MPMV	74	92	[DTBPWFPQEGTIDIKR]	>MAPPHis_MPMV	39	54	K86	K53	K86-K53	240417_MIX_C3-5-1_20240417200914.10800.10800.5 File:"240417_MIX_C3-5-1_20240417200914.raw", NativeID:"controllerType=0 controllerNumber=1 scan=10800" (0.0)	1234.86	TRUE	K87-K54
30	90	0	90	15	480.036	4	1917.12	1917.12	2.71	[YVEQLKQALK]	>MAPPHis_MPMV	10	19	[GVKVK]	>MAPPHis_MPMV	22	26	K15	K24	K15-K24	240417_MIX_C3-5-1_20240417200914.4684.4684.4 File:"240417_MIX_C3-5-1_20240417200914.raw", NativeID:"controllerType=0 controllerNumber=1 scan=4684" (0.0)	667.262	TRUE	K16-K25
31	87	0	75	18	480.035	4	1917.12	1917.12	-0.09	[YVEQLKQALK]	>MAPPHis_MPMV	10	19	[GVKVK]	>MAPPHis_MPMV	22	26	K15	K24	K15-K24	240417_MIX_C3-5-1_20240417200914.4559.4559.4 File:"240417_MIX_C3-5-1_20240417200914.raw", NativeID:"controllerType=0 controllerNumber=1 scan=4559" (0.0)	655.72	TRUE	K16-K25
32	87	0	71	10	459.02	4	1833.06	1833.06	0.45	[VKYADLLK]	>MAPPHis_MPMV	25	32	[QALKTR]	>MAPPHis_MPMV	16	21	K26	T20	K26-T20	240417_MIX_C3-5-1_20240417200914.4770.4770.4 File:"240417_MIX_C3-5-1_20240417200914.raw", NativeID:"controllerType=0 controllerNumber=1 scan=4770" (0.0)	675.346	TRUE	K27-T21
33	86	0	98	2	732.571	5	3658.82	3658.82	-0.04	[FFDFVKDTBPWFPQEGTIDIKR]	>MAPPHis_MPMV	33	54	[ELIDKK]	>MAPPHis_MPMV	87	92	K53	K91	K53-K91	240417_MIX_C3-5-1_20240417200914.8375.8375.5 File:"240417_MIX_C3-5-1_20240417200914.raw", NativeID:"controllerType=0 controllerNumber=1 scan=8375" (0.0)	1009.02	TRUE	K54-K92
35	84	0	84	4	1116.82	4	4464.24	4464.23	1.44	{ADQLTEEQIAEFKEAFSLFDKDGDGTITTK]	>calmodulin	0	30	[VKYADLLK]	>MAPPHis_MPMV	25	32	S17	K26	S17-K26	240417_MIX_C3-5-1_20240417200914.9540.9540.4 File:"240417_MIX_C3-5-1_20240417200914.raw", NativeID:"controllerType=0 controllerNumber=1 scan=9540" (0.0)	1116.49	TRUE	S17-K27
36	84	0	118	11	605.335	4	2418.32	2418.3	8.79	[YADLLKFFDFVK]	>MAPPHis_MPMV	27	38	[ELIDKK]	>MAPPHis_MPMV	87	92	K32	K91	K32-K91	240417_MIX_C3-5-1_20240417200914.9691.9691.4 File:"240417_MIX_C3-5-1_20240417200914.raw", NativeID:"controllerType=0 controllerNumber=1 scan=9691" (0.0)	1130.47	TRUE	K33-K92
34	84	0	114	10	838.18	4	3349.7	3349.69	3.38	[DTBPWFPQEGTIDIKR]	>MAPPHis_MPMV	39	54	[YVEQLKQALK]	>MAPPHis_MPMV	10	19	K53	K15	K53-K15	240417_MIX_C3-5-1_20240417200914.7653.7653.4 File:"240417_MIX_C3-5-1_20240417200914.raw", NativeID:"controllerType=0 controllerNumber=1 scan=7653" (0.0)	941.988	TRUE	K54-K16
37	80	0	71	14	466.272	4	1862.07	1862.06	1.13	[VKYADLLK]	>MAPPHis_MPMV	25	32	[ELIDKK]	>MAPPHis_MPMV	87	92	K26	K91	K26-K91	240417_MIX_C3-5-1_20240417200914.5538.5538.4 File:"240417_MIX_C3-5-1_20240417200914.raw", NativeID:"controllerType=0 controllerNumber=1 scan=5538" (0.0)	747.629	TRUE	K27-K92
38	76	0	34	10	779.446	3	2336.32	2336.32	-0.05	[YVEQLKQALK]	>MAPPHis_MPMV	10	19	[VKYADLLK]	>MAPPHis_MPMV	25	32	K15	K26	K15-K26	240417_MIX_C3-5-1_20240417200914.6679.6679.3 File:"240417_MIX_C3-5-1_20240417200914.raw", NativeID:"controllerType=0 controllerNumber=1 scan=6679" (0.0)	852.434	TRUE	K16-K27
1	71	0	17	34	886.915	4	3544.64	3544.64	-0.16	[MKDTDSEEEIREAFR]	>calmodulin	76	90	{ADQLTEEQIAEFK]	>calmodulin	0	13	S81	{0	S81-{0	240417_MIX_C3-5-1_20240417200914.7210.7210.4 File:"240417_MIX_C3-5-1_20240417200914.raw", NativeID:"controllerType=0 controllerNumber=1 scan=7210" (0.0)	901.145	TRUE	S81-{0
39	71	0	184	8	719.613	4	2875.43	2875.43	0.38	[DTBPWFPQEGTIDIKR]	>MAPPHis_MPMV	39	54	[ELIDKK]	>MAPPHis_MPMV	87	92	K53	K91	K53-K91	240417_MIX_C3-5-1_20240417200914.7049.7049.4 File:"240417_MIX_C3-5-1_20240417200914.raw", NativeID:"controllerType=0 controllerNumber=1 scan=7049" (0.0)	886.387	TRUE	K54-K92
42	67	0	254	1	847.027	5	4231.1	4231.1	0.11	{ADQLTEEQIAEFKEAFSLFDKDGDGTITTK]	>calmodulin	0	30	[QALKTR]	>MAPPHis_MPMV	16	21	K21	T20	K21-T20	240417_MIX_C3-5-1_20240417200914.8859.8859.5 File:"240417_MIX_C3-5-1_20240417200914.raw", NativeID:"controllerType=0 controllerNumber=1 scan=8859" (0.0)	1053.79	TRUE	K21-T21
41	67	0	156	7	959.148	3	2875.43	2875.43	0.32	[DTBPWFPQEGTIDIKR]	>MAPPHis_MPMV	39	54	[ELIDKK]	>MAPPHis_MPMV	87	92	K53	K91	K53-K91	240417_MIX_C3-5-1_20240417200914.7051.7051.3 File:"240417_MIX_C3-5-1_20240417200914.raw", NativeID:"controllerType=0 controllerNumber=1 scan=7051" (0.0)	886.541	TRUE	K54-K92
47	54	0	58	9	459.021	4	1833.06	1833.06	2.18	[VKYADLLK]	>MAPPHis_MPMV	25	32	[QALKTR]	>MAPPHis_MPMV	16	21	K26	T20	K26-T20	240417_MIX_C3-5-1_20240417200914.5067.5067.4 File:"240417_MIX_C3-5-1_20240417200914.raw", NativeID:"controllerType=0 controllerNumber=1 scan=5067" (0.0)	702.744	TRUE	K27-T21
49	52	0	132	7	740.391	3	2219.16	2219.16	0.78	{ADQLTEEQIAEFK]	>calmodulin	0	13	[GVKVK]	>MAPPHis_MPMV	22	26	{0	K24	{0-K24	240417_MIX_C3-5-1_20240417200914.5894.5894.3 File:"240417_MIX_C3-5-1_20240417200914.raw", NativeID:"controllerType=0 controllerNumber=1 scan=5894" (0.0)	780.342	TRUE	{0-K25
51	48	0	62	8	639.71	3	1917.12	1917.12	-0.18	[YVEQLKQALK]	>MAPPHis_MPMV	10	19	[GVKVK]	>MAPPHis_MPMV	22	26	K15	K24	K15-K24	240417_MIX_C3-5-1_20240417200914.4564.4564.3 File:"240417_MIX_C3-5-1_20240417200914.raw", NativeID:"controllerType=0 controllerNumber=1 scan=4564" (0.0)	656.129	TRUE	K16-K25
54	41	0	57	8	480.035	4	1917.12	1917.12	1.69	[YVEQLKQALK]	>MAPPHis_MPMV	10	19	[GVKVK]	>MAPPHis_MPMV	22	26	K15	K24	K15-K24	240417_MIX_C3-5-1_20240417200914.5143.5143.4 File:"240417_MIX_C3-5-1_20240417200914.raw", NativeID:"controllerType=0 controllerNumber=1 scan=5143" (0.0)	710.171	TRUE	K16-K25
56	35	0	93	4	636.332	4	2542.31	2542.3	0.9	[EAFSLFDKDGDGTITTK]	>calmodulin	14	30	[GVKVK]	>MAPPHis_MPMV	22	26	T29	K24	T29-K24	240417_MIX_C3-5-1_20240417200914.5924.5924.4 File:"240417_MIX_C3-5-1_20240417200914.raw", NativeID:"controllerType=0 controllerNumber=1 scan=5924" (0.0)	783.136	TRUE	T29-K25
55	35	0	10	11	361.47	4	1442.86	1442.86	0.58	[ELIDKK]	>MAPPHis_MPMV	87	92	[GVKVK]	>MAPPHis_MPMV	22	26	K91	K24	K91-K24	240417_MIX_C3-5-1_20240417200914.3018.3018.4 File:"240417_MIX_C3-5-1_20240417200914.raw", NativeID:"controllerType=0 controllerNumber=1 scan=3018" (0.0)	513.486	TRUE	K92-K25
2	34	0	78	0	1165.88	3	3495.63	3495.63	1.3	[DTBPWFPQEGTIDIK]	>MAPPHis_MPMV	39	53	{ADQLTEEQIAEFK]	>calmodulin	0	13	T40	{0	T40-{0	240417_MIX_C3-5-1_20240417200914.7959.7959.3 File:"240417_MIX_C3-5-1_20240417200914.raw", NativeID:"controllerType=0 controllerNumber=1 scan=7959" (0.0)	970.401	TRUE	T41-{0
57	34	0	41	4	611.691	3	1833.06	1833.06	0.02	[VKYADLLK]	>MAPPHis_MPMV	25	32	[QALKTR]	>MAPPHis_MPMV	16	21	K26	K19	K26-K19	240417_MIX_C3-5-1_20240417200914.4764.4764.3 File:"240417_MIX_C3-5-1_20240417200914.raw", NativeID:"controllerType=0 controllerNumber=1 scan=4764" (0.0)	674.667	TRUE	K27-K20
61	32	0	7	0	535.966	3	1605.88	1605.9	-7.39	[YADLLK]	>MAPPHis_MPMV	27	32	[QALKTR]	>MAPPHis_MPMV	16	21	Y27	K19	Y27-K19	240417_MIX_C3-5-1_20240417200914.7058.7058.3 File:"240417_MIX_C3-5-1_20240417200914.raw", NativeID:"controllerType=0 controllerNumber=1 scan=7058" (0.0)	887.092	TRUE	Y28-K20
3	30	0	122	0	699.017	3	2095.04	2095.04	-0.16	{ADQLTEEQIAEFK]	>calmodulin	0	13	[KMK]	>calmodulin	75	77	{0	K75	{0-K75	240417_MIX_C3-5-1_20240417200914.5736.5736.3 File:"240417_MIX_C3-5-1_20240417200914.raw", NativeID:"controllerType=0 controllerNumber=1 scan=5736" (0.0)	766.005	TRUE	{0-K75
64	30	0	41	1	947.681	5	4734.38	4734.37	1.66	{ADQLTEEQIAEFKEAFSLFDKDGDGTITTK]	>calmodulin	0	30	[YVEQLKQALK]	>MAPPHis_MPMV	10	19	K21	K15	K21-K15	240417_MIX_C3-5-1_20240417200914.9401.9401.5 File:"240417_MIX_C3-5-1_20240417200914.raw", NativeID:"controllerType=0 controllerNumber=1 scan=9401" (0.0)	1103.63	TRUE	K21-K16
63	30	0	19	6	543.65	3	1628.93	1628.93	0.76	[ELIDKK]	>MAPPHis_MPMV	87	92	[QALKTR]	>MAPPHis_MPMV	16	21	K91	K19	K91-K19	240417_MIX_C3-5-1_20240417200914.3044.3044.3 File:"240417_MIX_C3-5-1_20240417200914.raw", NativeID:"controllerType=0 controllerNumber=1 scan=3044" (0.0)	516.06	TRUE	K92-K20
66	27	0	278	3	809.813	5	4045.03	4045.03	1.51	{ADQLTEEQIAEFKEAFSLFDKDGDGTITTK]	>calmodulin	0	30	[GVKVK]	>MAPPHis_MPMV	22	26	S17	K24	S17-K24	240417_MIX_C3-5-1_20240417200914.8821.8821.5 File:"240417_MIX_C3-5-1_20240417200914.raw", NativeID:"controllerType=0 controllerNumber=1 scan=8821" (0.0)	1050.29	TRUE	S17-K25
65	27	0	20	3	481.625	3	1442.86	1442.86	1.14	[ELIDKK]	>MAPPHis_MPMV	87	92	[GVKVK]	>MAPPHis_MPMV	22	26	K91	K24	K91-K24	240417_MIX_C3-5-1_20240417200914.3075.3075.3 File:"240417_MIX_C3-5-1_20240417200914.raw", NativeID:"controllerType=0 controllerNumber=1 scan=3075" (0.0)	518.79	TRUE	K92-K25
67	26	0.0185185	6	33	879.658	5	4394.26	4394.25	1.41	[VPVTAFSYWNLIKELIDKK]	>MAPPHis_MPMV	74	92	[DTBPWFPQEGTIDIKR]	>MAPPHis_MPMV	39	54	T77	K53	T77-K53	240417_MIX_C3-5-1_20240417200914.10951.10951.5 File:"240417_MIX_C3-5-1_20240417200914.raw", NativeID:"controllerType=0 controllerNumber=1 scan=10951" (0.0)	1248.71	TRUE	T78-K54
69	25	0.0185185	118	1	598.078	4	2389.29	2389.29	-0.02	[YADLLKFFDFVK]	>MAPPHis_MPMV	27	38	[QALKTR]	>MAPPHis_MPMV	16	21	K32	T20	K32-T20	240417_MIX_C3-5-1_20240417200914.9217.9217.4 File:"240417_MIX_C3-5-1_20240417200914.raw", NativeID:"controllerType=0 controllerNumber=1 scan=9217" (0.0)	1086.84	TRUE	K33-T21

## Sheet: MA-CAM_2
Nr	Score	q-val	Pepscore1	Pepscore2	m/z	Charge	M+H+	Calculated Mass	Deviation in ppm	Peptide 1	Protein 1	From	To	Peptide2	Protein 2	From	To	Site1	Site2	linkage	Scan number	Retention time in sec	Sel.	linkage_renumbered
2	207	0	146	100	723.894	4	2892.55	2892.55	-0.68	[YADLLKFFDFVK]	>MAPPHis_MPMV	27	38	[YVEQLKQALK]	>MAPPHis_MPMV	10	19	K32	K15	K32-K15	240417_MIX_C3-5-2.10159.10159.4 File:"240417_MIX_C3-5-2.raw", NativeID:"controllerType=0 controllerNumber=1 scan=10159" (0.0)	1133.79	TRUE	K33-K16
3	200	0	89	58	584.836	4	2336.32	2336.32	0	[YVEQLKQALK]	>MAPPHis_MPMV	10	19	[VKYADLLK]	>MAPPHis_MPMV	25	32	K15	K26	K15-K26	240417_MIX_C3-5-2.6853.6853.4 File:"240417_MIX_C3-5-2.raw", NativeID:"controllerType=0 controllerNumber=1 scan=6853" (0.0)	832.143	TRUE	K16-K27
4	199	0	92	58	584.836	4	2336.32	2336.32	0.42	[YVEQLKQALK]	>MAPPHis_MPMV	10	19	[VKYADLLK]	>MAPPHis_MPMV	25	32	K15	K26	K15-K26	240417_MIX_C3-5-2.6733.6733.4 File:"240417_MIX_C3-5-2.raw", NativeID:"controllerType=0 controllerNumber=1 scan=6733" (0.0)	820.674	TRUE	K16-K27
5	189	0	91	51	779.446	3	2336.32	2336.32	0.42	[YVEQLKQALK]	>MAPPHis_MPMV	10	19	[VKYADLLK]	>MAPPHis_MPMV	25	32	K15	K26	K15-K26	240417_MIX_C3-5-2.6734.6734.3 File:"240417_MIX_C3-5-2.raw", NativeID:"controllerType=0 controllerNumber=1 scan=6734" (0.0)	820.943	TRUE	K16-K27
6	179	0	76	40	779.446	3	2336.32	2336.32	-0.05	[YVEQLKQALK]	>MAPPHis_MPMV	10	19	[VKYADLLK]	>MAPPHis_MPMV	25	32	K15	K26	K15-K26	240417_MIX_C3-5-2.6854.6854.3 File:"240417_MIX_C3-5-2.raw", NativeID:"controllerType=0 controllerNumber=1 scan=6854" (0.0)	832.223	TRUE	K16-K27
7	178	0	72	47	964.856	3	2892.55	2892.55	-0.69	[YADLLKFFDFVK]	>MAPPHis_MPMV	27	38	[YVEQLKQALK]	>MAPPHis_MPMV	10	19	K32	K15	K32-K15	240417_MIX_C3-5-2.10164.10164.3 File:"240417_MIX_C3-5-2.raw", NativeID:"controllerType=0 controllerNumber=1 scan=10164" (0.0)	1134.18	TRUE	K33-K16
8	178	0	38	54	407.989	4	1628.93	1628.93	0.38	[ELIDKK]	>MAPPHis_MPMV	87	92	[QALKTR]	>MAPPHis_MPMV	16	21	K91	T20	K91-T20	240417_MIX_C3-5-2.3412.3412.4 File:"240417_MIX_C3-5-2.raw", NativeID:"controllerType=0 controllerNumber=1 scan=3412" (0.0)	510.906	TRUE	K92-T21
10	173	0	73	16	880.126	3	2638.36	2638.36	0.68	{ADQLTEEQIAEFK]	>calmodulin	0	13	[VKYADLLK]	>MAPPHis_MPMV	25	32	{0	K26	{0-K26	240417_MIX_C3-5-2.8100.8100.3 File:"240417_MIX_C3-5-2.raw", NativeID:"controllerType=0 controllerNumber=1 scan=8100" (0.0)	946.291	TRUE	{0-K27
11	160	0	105	15	802.414	3	2405.23	2405.23	-1.35	{ADQLTEEQIAEFK]	>calmodulin	0	13	[QALKTR]	>MAPPHis_MPMV	16	21	{0	K19	{0-K19	240417_MIX_C3-5-2.6307.6307.3 File:"240417_MIX_C3-5-2.raw", NativeID:"controllerType=0 controllerNumber=1 scan=6307" (0.0)	781.665	TRUE	{0-K20
13	151	0	76	51	584.836	4	2336.32	2336.32	0.73	[YVEQLKQALK]	>MAPPHis_MPMV	10	19	[VKYADLLK]	>MAPPHis_MPMV	25	32	K15	K26	K15-K26	240417_MIX_C3-5-2.7004.7004.4 File:"240417_MIX_C3-5-2.raw", NativeID:"controllerType=0 controllerNumber=1 scan=7004" (0.0)	845.845	TRUE	K16-K27
14	149	0	101	50	1057.78	4	4228.11	4228.1	0.42	[KEVNPQVMAAVAQTEEILK]	>MAPPHis_MPMV	92	110	[DTBPWFPQEGTIDIKR]	>MAPPHis_MPMV	39	54	T105	K53	T105-K53	240417_MIX_C3-5-2.9714.9714.4 File:"240417_MIX_C3-5-2.raw", NativeID:"controllerType=0 controllerNumber=1 scan=9714" (0.0)	1093.68	TRUE	T106-K54
15	144	0	195	13	1116.82	4	4464.24	4464.23	0.56	{ADQLTEEQIAEFKEAFSLFDKDGDGTITTK]	>calmodulin	0	30	[VKYADLLK]	>MAPPHis_MPMV	25	32	S17	K26	S17-K26	240417_MIX_C3-5-2.9937.9937.4 File:"240417_MIX_C3-5-2.raw", NativeID:"controllerType=0 controllerNumber=1 scan=9937" (0.0)	1113.68	TRUE	S17-K27
16	143	0	83	24	808.666	4	3231.64	3231.64	0.39	[EAFSLFDKDGDGTITTK]	>calmodulin	14	30	[YVEQLKQALK]	>MAPPHis_MPMV	10	19	T29	K15	T29-K15	240417_MIX_C3-5-2.7829.7829.4 File:"240417_MIX_C3-5-2.raw", NativeID:"controllerType=0 controllerNumber=1 scan=7829" (0.0)	921.571	TRUE	T29-K16
17	143	0	283	15	893.653	5	4464.24	4464.23	0.55	{ADQLTEEQIAEFKEAFSLFDKDGDGTITTK]	>calmodulin	0	30	[VKYADLLK]	>MAPPHis_MPMV	25	32	K21	K26	K21-K26	240417_MIX_C3-5-2.9929.9929.5 File:"240417_MIX_C3-5-2.raw", NativeID:"controllerType=0 controllerNumber=1 scan=9929" (0.0)	1113.05	TRUE	K21-K27
18	141	0	73	107	1096.33	5	5477.6	5477.6	0.77	{ADQLTEEQIAEFKEAFSLFDKDGDGTITTK]	>calmodulin	0	30	[DTBPWFPQEGTIDIKR]	>MAPPHis_MPMV	39	54	S17	K53	S17-K53	240417_MIX_C3-5-2.10440.10440.5 File:"240417_MIX_C3-5-2.raw", NativeID:"controllerType=0 controllerNumber=1 scan=10440" (0.0)	1158.93	TRUE	S17-K54
19	136	0	144	177	966.095	5	4826.44	4826.44	1.3	[ELIDKKEVNPQVMAAVAQTEEILK]	>MAPPHis_MPMV	87	110	[DTBPWFPQEGTIDIKR]	>MAPPHis_MPMV	39	54	T105	K53	T105-K53	240417_MIX_C3-5-2.9562.9562.5 File:"240417_MIX_C3-5-2.raw", NativeID:"controllerType=0 controllerNumber=1 scan=9562" (0.0)	1080.08	TRUE	T106-K54
20	127	0	58	18	459.02	4	1833.06	1833.06	-0.28	[VKYADLLK]	>MAPPHis_MPMV	25	32	[QALKTR]	>MAPPHis_MPMV	16	21	K26	T20	K26-T20	240417_MIX_C3-5-2.5047.5047.4 File:"240417_MIX_C3-5-2.raw", NativeID:"controllerType=0 controllerNumber=1 scan=5047" (0.0)	664.035	TRUE	K27-T21
21	125	0	58	32	481.624	3	1442.86	1442.86	0.82	[ELIDKK]	>MAPPHis_MPMV	87	92	[GVKVK]	>MAPPHis_MPMV	22	26	K91	K24	K91-K24	240417_MIX_C3-5-2.3208.3208.3 File:"240417_MIX_C3-5-2.raw", NativeID:"controllerType=0 controllerNumber=1 scan=3208" (0.0)	491.832	TRUE	K92-K25
23	119	0	39	31	361.47	4	1442.86	1442.86	0.83	[ELIDKK]	>MAPPHis_MPMV	87	92	[GVKVK]	>MAPPHis_MPMV	22	26	K91	K24	K91-K24	240417_MIX_C3-5-2.3210.3210.4 File:"240417_MIX_C3-5-2.raw", NativeID:"controllerType=0 controllerNumber=1 scan=3210" (0.0)	491.993	TRUE	K92-K25
22	119	0	48	77	879.658	5	4394.26	4394.25	1.41	[VPVTAFSYWNLIKELIDKK]	>MAPPHis_MPMV	74	92	[DTBPWFPQEGTIDIKR]	>MAPPHis_MPMV	39	54	K86	K53	K86-K53	240417_MIX_C3-5-2.11247.11247.5 File:"240417_MIX_C3-5-2.raw", NativeID:"controllerType=0 controllerNumber=1 scan=11247" (0.0)	1233.14	TRUE	K87-K54
24	116	0	95	20	480.036	4	1917.12	1917.12	2.84	[YVEQLKQALK]	>MAPPHis_MPMV	10	19	[GVKVK]	>MAPPHis_MPMV	22	26	K15	K24	K15-K24	240417_MIX_C3-5-2.4985.4985.4 File:"240417_MIX_C3-5-2.raw", NativeID:"controllerType=0 controllerNumber=1 scan=4985" (0.0)	658.552	TRUE	K16-K25
25	105	0	258	12	719.613	4	2875.43	2875.43	0.38	[DTBPWFPQEGTIDIKR]	>MAPPHis_MPMV	39	54	[ELIDKK]	>MAPPHis_MPMV	87	92	K53	K91	K53-K91	240417_MIX_C3-5-2.7420.7420.4 File:"240417_MIX_C3-5-2.raw", NativeID:"controllerType=0 controllerNumber=1 scan=7420" (0.0)	884.127	TRUE	K54-K92
28	96	0	129	11	838.179	4	3349.69	3349.69	1.19	[DTBPWFPQEGTIDIKR]	>MAPPHis_MPMV	39	54	[YVEQLKQALK]	>MAPPHis_MPMV	10	19	K53	K15	K53-K15	240417_MIX_C3-5-2.8022.8022.4 File:"240417_MIX_C3-5-2.raw", NativeID:"controllerType=0 controllerNumber=1 scan=8022" (0.0)	939.071	TRUE	K54-K16
32	84	0	310	4	847.029	5	4231.11	4231.1	2.34	{ADQLTEEQIAEFKEAFSLFDKDGDGTITTK]	>calmodulin	0	30	[QALKTR]	>MAPPHis_MPMV	16	21	K21	K19	K21-K19	240417_MIX_C3-5-2.9241.9241.5 File:"240417_MIX_C3-5-2.raw", NativeID:"controllerType=0 controllerNumber=1 scan=9241" (0.0)	1050.92	TRUE	K21-K20
31	84	0	62	11	711.404	3	2132.2	2132.2	1.11	[YVEQLKQALK]	>MAPPHis_MPMV	10	19	[ELIDKK]	>MAPPHis_MPMV	87	92	K15	K91	K15-K91	240417_MIX_C3-5-2.5751.5751.3 File:"240417_MIX_C3-5-2.raw", NativeID:"controllerType=0 controllerNumber=1 scan=5751" (0.0)	729.826	TRUE	K16-K92
33	82	0	43	11	1004.9	5	5020.48	5020.47	2.15	{ADQLTEEQIAEFKEAFSLFDKDGDGTITTK]	>calmodulin	0	30	[YADLLKFFDFVK]	>MAPPHis_MPMV	27	38	T29	K32	T29-K32	240417_MIX_C3-5-2.11843.11843.5 File:"240417_MIX_C3-5-2.raw", NativeID:"controllerType=0 controllerNumber=1 scan=11843" (0.0)	1286.84	TRUE	T29-K33
34	80	0	75	14	466.272	4	1862.07	1862.06	1.07	[VKYADLLK]	>MAPPHis_MPMV	25	32	[ELIDKK]	>MAPPHis_MPMV	87	92	K26	K91	K26-K91	240417_MIX_C3-5-2.5864.5864.4 File:"240417_MIX_C3-5-2.raw", NativeID:"controllerType=0 controllerNumber=1 scan=5864" (0.0)	740.34	TRUE	K27-K92
35	78	0	22	51	1207.37	4	4826.44	4826.44	1.05	[ELIDKKEVNPQVMAAVAQTEEILK]	>MAPPHis_MPMV	87	110	[DTBPWFPQEGTIDIKR]	>MAPPHis_MPMV	39	54	T105	K53	T105-K53	240417_MIX_C3-5-2.9579.9579.4 File:"240417_MIX_C3-5-2.raw", NativeID:"controllerType=0 controllerNumber=1 scan=9579" (0.0)	1081.69	TRUE	T106-K54
38	73	0	64	17	480.035	4	1917.12	1917.12	0.99	[YVEQLKQALK]	>MAPPHis_MPMV	10	19	[GVKVK]	>MAPPHis_MPMV	22	26	K15	K24	K15-K24	240417_MIX_C3-5-2.4843.4843.4 File:"240417_MIX_C3-5-2.raw", NativeID:"controllerType=0 controllerNumber=1 scan=4843" (0.0)	645.511	TRUE	K16-K25
40	69	0	175	7	959.148	3	2875.43	2875.43	0.38	[DTBPWFPQEGTIDIKR]	>MAPPHis_MPMV	39	54	[ELIDKK]	>MAPPHis_MPMV	87	92	K53	K91	K53-K91	240417_MIX_C3-5-2.7422.7422.3 File:"240417_MIX_C3-5-2.raw", NativeID:"controllerType=0 controllerNumber=1 scan=7422" (0.0)	884.269	TRUE	K54-K92
42	66	0	148	9	740.39	3	2219.16	2219.16	-0.04	{ADQLTEEQIAEFK]	>calmodulin	0	13	[GVKVK]	>MAPPHis_MPMV	22	26	{0	K24	{0-K24	240417_MIX_C3-5-2.6206.6206.3 File:"240417_MIX_C3-5-2.raw", NativeID:"controllerType=0 controllerNumber=1 scan=6206" (0.0)	772.525	TRUE	{0-K25
41	66	0	45	7	459.021	4	1833.06	1833.06	2.38	[VKYADLLK]	>MAPPHis_MPMV	25	32	[QALKTR]	>MAPPHis_MPMV	16	21	K26	T20	K26-T20	240417_MIX_C3-5-2.5200.5200.4 File:"240417_MIX_C3-5-2.raw", NativeID:"controllerType=0 controllerNumber=1 scan=5200" (0.0)	678.195	TRUE	K27-T21
44	58	0	13	1	779.446	3	2336.32	2336.32	0.82	[YVEQLKQALK]	>MAPPHis_MPMV	10	19	[VKYADLLK]	>MAPPHis_MPMV	25	32	K15	K26	K15-K26	240417_MIX_C3-5-2.7036.7036.3 File:"240417_MIX_C3-5-2.raw", NativeID:"controllerType=0 controllerNumber=1 scan=7036" (0.0)	848.612	TRUE	K16-K27
45	56	0	52	7	611.691	3	1833.06	1833.06	-0.28	[VKYADLLK]	>MAPPHis_MPMV	25	32	[QALKTR]	>MAPPHis_MPMV	16	21	K26	K19	K26-K19	240417_MIX_C3-5-2.5049.5049.3 File:"240417_MIX_C3-5-2.raw", NativeID:"controllerType=0 controllerNumber=1 scan=5049" (0.0)	664.398	TRUE	K27-K20
47	55	0	22	10	543.649	3	1628.93	1628.93	0.43	[ELIDKK]	>MAPPHis_MPMV	87	92	[QALKTR]	>MAPPHis_MPMV	16	21	K91	K19	K91-K19	240417_MIX_C3-5-2.3413.3413.3 File:"240417_MIX_C3-5-2.raw", NativeID:"controllerType=0 controllerNumber=1 scan=3413" (0.0)	511.007	TRUE	K92-K20
46	55	0	92	8	605.329	4	2418.3	2418.3	-0.09	[YADLLKFFDFVK]	>MAPPHis_MPMV	27	38	[ELIDKK]	>MAPPHis_MPMV	87	92	K32	K91	K32-K91	240417_MIX_C3-5-2.10100.10100.4 File:"240417_MIX_C3-5-2.raw", NativeID:"controllerType=0 controllerNumber=1 scan=10100" (0.0)	1128.37	TRUE	K33-K92
49	52	0	16	18	1168.66	2	2336.32	2336.32	0.48	[YVEQLKQALK]	>MAPPHis_MPMV	10	19	[VKYADLLK]	>MAPPHis_MPMV	25	32	K15	K26	K15-K26	240417_MIX_C3-5-2.6738.6738.2 File:"240417_MIX_C3-5-2.raw", NativeID:"controllerType=0 controllerNumber=1 scan=6738" (0.0)	821.269	TRUE	K16-K27
50	47	0	41	9	621.36	3	1862.07	1862.06	1.01	[VKYADLLK]	>MAPPHis_MPMV	25	32	[ELIDKK]	>MAPPHis_MPMV	87	92	K26	K91	K26-K91	240417_MIX_C3-5-2.5870.5870.3 File:"240417_MIX_C3-5-2.raw", NativeID:"controllerType=0 controllerNumber=1 scan=5870" (0.0)	740.828	TRUE	K27-K92
52	45	0	5	14	473.276	4	1890.08	1890.08	0.7	[QALKTRGVK]	>MAPPHis_MPMV	16	24	[YADLLK]	>MAPPHis_MPMV	27	32	K19	Y27	K19-Y27	240417_MIX_C3-5-2.5149.5149.4 File:"240417_MIX_C3-5-2.raw", NativeID:"controllerType=0 controllerNumber=1 scan=5149" (0.0)	673.6	TRUE	K20-Y28
1	42	0	15	22	886.915	4	3544.64	3544.64	0.25	[MKDTDSEEEIREAFR]	>calmodulin	76	90	{ADQLTEEQIAEFK]	>calmodulin	0	13	K77	{0	K77-{0	240417_MIX_C3-5-2.7586.7586.4 File:"240417_MIX_C3-5-2.raw", NativeID:"controllerType=0 controllerNumber=1 scan=7586" (0.0)	899.15	TRUE	K77-{0
53	40	0	52	6	639.711	3	1917.12	1917.12	0.97	[YVEQLKQALK]	>MAPPHis_MPMV	10	19	[GVKVK]	>MAPPHis_MPMV	22	26	K15	K24	K15-K24	240417_MIX_C3-5-2.4846.4846.3 File:"240417_MIX_C3-5-2.raw", NativeID:"controllerType=0 controllerNumber=1 scan=4846" (0.0)	645.761	TRUE	K16-K25
57	32	0	28	5	1438.22	2	2875.43	2875.43	0.35	[DTBPWFPQEGTIDIKR]	>MAPPHis_MPMV	39	54	[ELIDKK]	>MAPPHis_MPMV	87	92	K53	K91	K53-K91	240417_MIX_C3-5-2.7434.7434.2 File:"240417_MIX_C3-5-2.raw", NativeID:"controllerType=0 controllerNumber=1 scan=7434" (0.0)	885.221	TRUE	K54-K92
58	30	0.0204082	122	3	732.572	5	3658.83	3658.82	1.55	[FFDFVKDTBPWFPQEGTIDIKR]	>MAPPHis_MPMV	33	54	[ELIDKK]	>MAPPHis_MPMV	87	92	K53	K91	K53-K91	240417_MIX_C3-5-2.8762.8762.5 File:"240417_MIX_C3-5-2.raw", NativeID:"controllerType=0 controllerNumber=1 scan=8762" (0.0)	1007.25	TRUE	K54-K92

## Sheet: MA-CAM_3
Nr	Score	q-val	Pepscore1	Pepscore2	m/z	Charge	M+H+	Calculated Mass	Deviation in ppm	Peptide 1	Protein 1	From	To	Peptide2	Protein 2	From	To	Site1	Site2	linkage	Scan number	Retention time in sec	Sel.	linkage_renumbered
5	213	0	124	101	723.895	4	2892.56	2892.55	1.77	[YADLLKFFDFVK]	>MAPPHis_MPMV	27	38	[YVEQLKQALK]	>MAPPHis_MPMV	10	19	K32	K15	K32-K15	240415_MIX_C3-5-3.9843.9843.4 File:"240415_MIX_C3-5-3.raw", NativeID:"controllerType=0 controllerNumber=1 scan=9843" (0.0)	1133.56	TRUE	K33-K16
6	194	0	84	53	584.837	4	2336.32	2336.32	1.25	[YVEQLKQALK]	>MAPPHis_MPMV	10	19	[VKYADLLK]	>MAPPHis_MPMV	25	32	K15	K26	K15-K26	240415_MIX_C3-5-3.6658.6658.4 File:"240415_MIX_C3-5-3.raw", NativeID:"controllerType=0 controllerNumber=1 scan=6658" (0.0)	839.172	TRUE	K16-K27
7	188	0	107	37	808.669	4	3231.65	3231.64	3.71	[EAFSLFDKDGDGTITTK]	>calmodulin	14	30	[YVEQLKQALK]	>MAPPHis_MPMV	10	19	T29	K15	T29-K15	240415_MIX_C3-5-3.7551.7551.4 File:"240415_MIX_C3-5-3.raw", NativeID:"controllerType=0 controllerNumber=1 scan=7551" (0.0)	921.388	TRUE	T29-K16
8	187	0	73	48	779.446	3	2336.32	2336.32	0.27	[YVEQLKQALK]	>MAPPHis_MPMV	10	19	[VKYADLLK]	>MAPPHis_MPMV	25	32	K15	K26	K15-K26	240415_MIX_C3-5-3.6527.6527.3 File:"240415_MIX_C3-5-3.raw", NativeID:"controllerType=0 controllerNumber=1 scan=6527" (0.0)	827.148	TRUE	K16-K27
9	175	0	73	46	584.836	4	2336.32	2336.32	0.31	[YVEQLKQALK]	>MAPPHis_MPMV	10	19	[VKYADLLK]	>MAPPHis_MPMV	25	32	K15	K26	K15-K26	240415_MIX_C3-5-3.6515.6515.4 File:"240415_MIX_C3-5-3.raw", NativeID:"controllerType=0 controllerNumber=1 scan=6515" (0.0)	825.993	TRUE	K16-K27
10	168	0	63	40	964.858	3	2892.56	2892.55	1.77	[YADLLKFFDFVK]	>MAPPHis_MPMV	27	38	[YVEQLKQALK]	>MAPPHis_MPMV	10	19	K32	K15	K32-K15	240415_MIX_C3-5-3.9856.9856.3 File:"240415_MIX_C3-5-3.raw", NativeID:"controllerType=0 controllerNumber=1 scan=9856" (0.0)	1134.67	TRUE	K33-K16
12	154	0	273	16	893.654	5	4464.24	4464.23	1.78	{ADQLTEEQIAEFKEAFSLFDKDGDGTITTK]	>calmodulin	0	30	[VKYADLLK]	>MAPPHis_MPMV	25	32	T29	K26	T29-K26	240415_MIX_C3-5-3.9621.9621.5 File:"240415_MIX_C3-5-3.raw", NativeID:"controllerType=0 controllerNumber=1 scan=9621" (0.0)	1113.04	TRUE	T29-K27
14	149	0	67	10	880.127	3	2638.37	2638.36	2.27	{ADQLTEEQIAEFK]	>calmodulin	0	13	[VKYADLLK]	>MAPPHis_MPMV	25	32	{0	K26	{0-K26	240415_MIX_C3-5-3.7832.7832.3 File:"240415_MIX_C3-5-3.raw", NativeID:"controllerType=0 controllerNumber=1 scan=7832" (0.0)	947.519	TRUE	{0-K27
15	141	0	183	87	1057.78	4	4228.11	4228.1	0.88	[KEVNPQVMAAVAQTEEILK]	>MAPPHis_MPMV	92	110	[DTBPWFPQEGTIDIKR]	>MAPPHis_MPMV	39	54	T105	K53	T105-K53	240415_MIX_C3-5-3.9405.9405.4 File:"240415_MIX_C3-5-3.raw", NativeID:"controllerType=0 controllerNumber=1 scan=9405" (0.0)	1093.29	TRUE	T106-K54
16	139	0	136	13	1116.82	4	4464.24	4464.23	1.77	{ADQLTEEQIAEFKEAFSLFDKDGDGTITTK]	>calmodulin	0	30	[VKYADLLK]	>MAPPHis_MPMV	25	32	S17	K26	S17-K26	240415_MIX_C3-5-3.9627.9627.4 File:"240415_MIX_C3-5-3.raw", NativeID:"controllerType=0 controllerNumber=1 scan=9627" (0.0)	1113.53	TRUE	S17-K27
17	139	0	85	42	723.894	4	2892.56	2892.55	0.5	[YADLLKFFDFVK]	>MAPPHis_MPMV	27	38	[YVEQLKQALK]	>MAPPHis_MPMV	10	19	K32	K15	K32-K15	240415_MIX_C3-5-3.9984.9984.4 File:"240415_MIX_C3-5-3.raw", NativeID:"controllerType=0 controllerNumber=1 scan=9984" (0.0)	1146.45	TRUE	K33-K16
18	135	0	53	76	1207.37	4	4826.44	4826.44	0.85	[ELIDKKEVNPQVMAAVAQTEEILK]	>MAPPHis_MPMV	87	110	[DTBPWFPQEGTIDIKR]	>MAPPHis_MPMV	39	54	T105	K53	T105-K53	240415_MIX_C3-5-3.9270.9270.4 File:"240415_MIX_C3-5-3.raw", NativeID:"controllerType=0 controllerNumber=1 scan=9270" (0.0)	1081.16	TRUE	T106-K54
19	134	0	71	57	1096.33	5	5477.6	5477.6	0.77	{ADQLTEEQIAEFKEAFSLFDKDGDGTITTK]	>calmodulin	0	30	[DTBPWFPQEGTIDIKR]	>MAPPHis_MPMV	39	54	S17	K53	S17-K53	240415_MIX_C3-5-3.10109.10109.5 File:"240415_MIX_C3-5-3.raw", NativeID:"controllerType=0 controllerNumber=1 scan=10109" (0.0)	1158.23	TRUE	S17-K54
20	132	0	264	16	719.613	4	2875.43	2875.43	0.8	[DTBPWFPQEGTIDIKR]	>MAPPHis_MPMV	39	54	[ELIDKK]	>MAPPHis_MPMV	87	92	K53	K91	K53-K91	240415_MIX_C3-5-3.7144.7144.4 File:"240415_MIX_C3-5-3.raw", NativeID:"controllerType=0 controllerNumber=1 scan=7144" (0.0)	883.812	TRUE	K54-K92
21	130	0	45	88	879.658	5	4394.26	4394.25	1.83	[VPVTAFSYWNLIKELIDKK]	>MAPPHis_MPMV	74	92	[DTBPWFPQEGTIDIKR]	>MAPPHis_MPMV	39	54	K91	K53	K91-K53	240415_MIX_C3-5-3.10876.10876.5 File:"240415_MIX_C3-5-3.raw", NativeID:"controllerType=0 controllerNumber=1 scan=10876" (0.0)	1230.05	TRUE	K92-K54
22	127	0	55	29	481.624	3	1442.86	1442.86	0.44	[ELIDKK]	>MAPPHis_MPMV	87	92	[GVKVK]	>MAPPHis_MPMV	22	26	K91	K24	K91-K24	240415_MIX_C3-5-3.2961.2961.3 File:"240415_MIX_C3-5-3.raw", NativeID:"controllerType=0 controllerNumber=1 scan=2961" (0.0)	496.586	TRUE	K92-K25
23	127	0	91	166	966.094	5	4826.44	4826.44	0.92	[ELIDKKEVNPQVMAAVAQTEEILK]	>MAPPHis_MPMV	87	110	[DTBPWFPQEGTIDIKR]	>MAPPHis_MPMV	39	54	T105	K53	T105-K53	240415_MIX_C3-5-3.9266.9266.5 File:"240415_MIX_C3-5-3.raw", NativeID:"controllerType=0 controllerNumber=1 scan=9266" (0.0)	1080.62	TRUE	T106-K54
24	120	0	29	32	361.47	4	1442.86	1442.86	0.41	[ELIDKK]	>MAPPHis_MPMV	87	92	[GVKVK]	>MAPPHis_MPMV	22	26	K91	K24	K91-K24	240415_MIX_C3-5-3.2964.2964.4 File:"240415_MIX_C3-5-3.raw", NativeID:"controllerType=0 controllerNumber=1 scan=2964" (0.0)	496.821	TRUE	K92-K25
25	118	0	32	48	407.989	4	1628.93	1628.93	-0.44	[ELIDKK]	>MAPPHis_MPMV	87	92	[QALKTR]	>MAPPHis_MPMV	16	21	K91	T20	K91-T20	240415_MIX_C3-5-3.3155.3155.4 File:"240415_MIX_C3-5-3.raw", NativeID:"controllerType=0 controllerNumber=1 scan=3155" (0.0)	514.137	TRUE	K92-T21
27	115	0	28	49	1221.79	5	6104.91	6104.9	1.87	{ADQLTEEQIAEFKEAFSLFDKDGDGTITTK]	>calmodulin	0	30	[FFDFVKDTBPWFPQEGTIDIK]	>MAPPHis_MPMV	33	53	S17	K38	S17-K38	240415_MIX_C3-5-3.10869.10869.5 File:"240415_MIX_C3-5-3.raw", NativeID:"controllerType=0 controllerNumber=1 scan=10869" (0.0)	1229.42	TRUE	S17-K39
28	115	0	55	14	459.021	4	1833.06	1833.06	1.78	[VKYADLLK]	>MAPPHis_MPMV	25	32	[QALKTR]	>MAPPHis_MPMV	16	21	K26	T20	K26-T20	240415_MIX_C3-5-3.4874.4874.4 File:"240415_MIX_C3-5-3.raw", NativeID:"controllerType=0 controllerNumber=1 scan=4874" (0.0)	673.624	TRUE	K27-T21
29	115	0	25	20	779.447	3	2336.32	2336.32	1.21	[YVEQLKQALK]	>MAPPHis_MPMV	10	19	[VKYADLLK]	>MAPPHis_MPMV	25	32	K15	K26	K15-K26	240415_MIX_C3-5-3.6659.6659.3 File:"240415_MIX_C3-5-3.raw", NativeID:"controllerType=0 controllerNumber=1 scan=6659" (0.0)	839.253	TRUE	K16-K27
30	114	0	100	21	480.035	4	1917.12	1917.12	1.12	[YVEQLKQALK]	>MAPPHis_MPMV	10	19	[GVKVK]	>MAPPHis_MPMV	22	26	K15	K24	K15-K24	240415_MIX_C3-5-3.4817.4817.4 File:"240415_MIX_C3-5-3.raw", NativeID:"controllerType=0 controllerNumber=1 scan=4817" (0.0)	668.522	TRUE	K16-K25
32	109	0	53	14	1004.9	5	5020.48	5020.47	1.91	{ADQLTEEQIAEFKEAFSLFDKDGDGTITTK]	>calmodulin	0	30	[YADLLKFFDFVK]	>MAPPHis_MPMV	27	38	K21	K32	K21-K32	240415_MIX_C3-5-3.11456.11456.5 File:"240415_MIX_C3-5-3.raw", NativeID:"controllerType=0 controllerNumber=1 scan=11456" (0.0)	1283.65	TRUE	K21-K33
35	107	0	59	16	459.021	4	1833.06	1833.06	0.78	[VKYADLLK]	>MAPPHis_MPMV	25	32	[QALKTR]	>MAPPHis_MPMV	16	21	K26	T20	K26-T20	240415_MIX_C3-5-3.5025.5025.4 File:"240415_MIX_C3-5-3.raw", NativeID:"controllerType=0 controllerNumber=1 scan=5025" (0.0)	687.727	TRUE	K27-T21
36	98	0	100	22	480.035	4	1917.12	1917.12	0.74	[YVEQLKQALK]	>MAPPHis_MPMV	10	19	[GVKVK]	>MAPPHis_MPMV	22	26	K15	K24	K15-K24	240415_MIX_C3-5-3.4673.4673.4 File:"240415_MIX_C3-5-3.raw", NativeID:"controllerType=0 controllerNumber=1 scan=4673" (0.0)	655.084	TRUE	K16-K25
37	92	0	94	24	466.271	4	1862.06	1862.06	-0.44	[VKYADLLK]	>MAPPHis_MPMV	25	32	[ELIDKK]	>MAPPHis_MPMV	87	92	K26	K91	K26-K91	240415_MIX_C3-5-3.5641.5641.4 File:"240415_MIX_C3-5-3.raw", NativeID:"controllerType=0 controllerNumber=1 scan=5641" (0.0)	745.966	TRUE	K27-K92
40	89	0	68	11	995.002	4	3976.99	3976.98	1.24	[FFDFVKDTBPWFPQEGTIDIK]	>MAPPHis_MPMV	33	53	[YVEQLKQALK]	>MAPPHis_MPMV	10	19	T40	K15	T40-K15	240415_MIX_C3-5-3.9296.9296.4 File:"240415_MIX_C3-5-3.raw", NativeID:"controllerType=0 controllerNumber=1 scan=9296" (0.0)	1083.47	TRUE	T41-K16
41	84	0	285	1	847.028	5	4231.11	4231.1	2.06	{ADQLTEEQIAEFKEAFSLFDKDGDGTITTK]	>calmodulin	0	30	[QALKTR]	>MAPPHis_MPMV	16	21	K21	T20	K21-T20	240415_MIX_C3-5-3.8958.8958.5 File:"240415_MIX_C3-5-3.raw", NativeID:"controllerType=0 controllerNumber=1 scan=8958" (0.0)	1052.43	TRUE	K21-T21
42	82	0	112	11	605.329	4	2418.3	2418.3	-0.29	[YADLLKFFDFVK]	>MAPPHis_MPMV	27	38	[ELIDKK]	>MAPPHis_MPMV	87	92	K32	K91	K32-K91	240415_MIX_C3-5-3.9778.9778.4 File:"240415_MIX_C3-5-3.raw", NativeID:"controllerType=0 controllerNumber=1 scan=9778" (0.0)	1127.63	TRUE	K33-K92
43	73	0	182	8	959.149	3	2875.43	2875.43	0.77	[DTBPWFPQEGTIDIKR]	>MAPPHis_MPMV	39	54	[ELIDKK]	>MAPPHis_MPMV	87	92	K53	K91	K53-K91	240415_MIX_C3-5-3.7147.7147.3 File:"240415_MIX_C3-5-3.raw", NativeID:"controllerType=0 controllerNumber=1 scan=7147" (0.0)	884.054	TRUE	K54-K92
1	70	0	26	0	449.006	4	1793	1793	1.34	[YVEQLKQALK]	>MAPPHis_MPMV	10	19	[KMK]	>calmodulin	75	77	K15	K75	K15-K75	240415_MIX_C3-5-3.4399.4399.4 File:"240415_MIX_C3-5-3.raw", NativeID:"controllerType=0 controllerNumber=1 scan=4399" (0.0)	629.958	TRUE	K16-K75
45	68	0	142	10	740.391	3	2219.16	2219.16	0.86	{ADQLTEEQIAEFK]	>calmodulin	0	13	[GVKVK]	>MAPPHis_MPMV	22	26	{0	K24	{0-K24	240415_MIX_C3-5-3.5998.5998.3 File:"240415_MIX_C3-5-3.raw", NativeID:"controllerType=0 controllerNumber=1 scan=5998" (0.0)	778.882	TRUE	{0-K25
46	66	0.03125	105	8	838.178	4	3349.69	3349.69	1.04	[DTBPWFPQEGTIDIKR]	>MAPPHis_MPMV	39	54	[YVEQLKQALK]	>MAPPHis_MPMV	10	19	K53	K15	K53-K15	240415_MIX_C3-5-3.7757.7757.4 File:"240415_MIX_C3-5-3.raw", NativeID:"controllerType=0 controllerNumber=1 scan=7757" (0.0)	940.518	TRUE	K54-K16
47	63	0	47	0	802.415	3	2405.23	2405.23	0.17	{ADQLTEEQIAEFK]	>calmodulin	0	13	[QALKTR]	>MAPPHis_MPMV	16	21	{0	K19	{0-K19	240415_MIX_C3-5-3.6083.6083.3 File:"240415_MIX_C3-5-3.raw", NativeID:"controllerType=0 controllerNumber=1 scan=6083" (0.0)	786.574	TRUE	{0-K20
49	52	0.03125	63	8	639.711	3	1917.12	1917.12	0.78	[YVEQLKQALK]	>MAPPHis_MPMV	10	19	[GVKVK]	>MAPPHis_MPMV	22	26	K15	K24	K15-K24	240415_MIX_C3-5-3.4674.4674.3 File:"240415_MIX_C3-5-3.raw", NativeID:"controllerType=0 controllerNumber=1 scan=4674" (0.0)	655.353	TRUE	K16-K25
51	47	0.03125	29	8	543.649	3	1628.93	1628.93	0.09	[ELIDKK]	>MAPPHis_MPMV	87	92	[QALKTR]	>MAPPHis_MPMV	16	21	K91	K19	K91-K19	240415_MIX_C3-5-3.3157.3157.3 File:"240415_MIX_C3-5-3.raw", NativeID:"controllerType=0 controllerNumber=1 scan=3157" (0.0)	514.497	TRUE	K92-K20
52	45	0.03125	52	5	806.77	3	2418.3	2418.3	-0.31	[YADLLKFFDFVK]	>MAPPHis_MPMV	27	38	[ELIDKK]	>MAPPHis_MPMV	87	92	K32	K91	K32-K91	240415_MIX_C3-5-3.9779.9779.3 File:"240415_MIX_C3-5-3.raw", NativeID:"controllerType=0 controllerNumber=1 scan=9779" (0.0)	1127.71	TRUE	K33-K92
55	37	0.03125	42	4	611.691	3	1833.06	1833.06	-0.18	[VKYADLLK]	>MAPPHis_MPMV	25	32	[QALKTR]	>MAPPHis_MPMV	16	21	K26	T20	K26-T20	240415_MIX_C3-5-3.4857.4857.3 File:"240415_MIX_C3-5-3.raw", NativeID:"controllerType=0 controllerNumber=1 scan=4857" (0.0)	672.217	TRUE	K27-T21
54	37	0.03125	5	25	1099.32	4	4394.25	4394.25	0.25	[VPVTAFSYWNLIKELIDKK]	>MAPPHis_MPMV	74	92	[DTBPWFPQEGTIDIKR]	>MAPPHis_MPMV	39	54	T77	K53	T77-K53	240415_MIX_C3-5-3.10890.10890.4 File:"240415_MIX_C3-5-3.raw", NativeID:"controllerType=0 controllerNumber=1 scan=10890" (0.0)	1231.37	TRUE	T78-K54
57	35	0	102	4	636.332	4	2542.3	2542.3	0.51	[EAFSLFDKDGDGTITTK]	>calmodulin	14	30	[GVKVK]	>MAPPHis_MPMV	22	26	T29	K24	T29-K24	240415_MIX_C3-5-3.6028.6028.4 File:"240415_MIX_C3-5-3.raw", NativeID:"controllerType=0 controllerNumber=1 scan=6028" (0.0)	781.497	TRUE	T29-K25
4	33	0.03125	156	1	699.018	3	2095.04	2095.04	1.24	{ADQLTEEQIAEFK]	>calmodulin	0	13	[KMK]	>calmodulin	75	77	{0	K75	{0-K75	240415_MIX_C3-5-3.5830.5830.3 File:"240415_MIX_C3-5-3.raw", NativeID:"controllerType=0 controllerNumber=1 scan=5830" (0.0)	763.225	TRUE	{0-K75
60	29	0.03125	7	0	535.966	3	1605.88	1605.9	-7.17	[YADLLK]	>MAPPHis_MPMV	27	32	[QALKTR]	>MAPPHis_MPMV	16	21	Y27	K19	Y27-K19	240415_MIX_C3-5-3.7167.7167.3 File:"240415_MIX_C3-5-3.raw", NativeID:"controllerType=0 controllerNumber=1 scan=7167" (0.0)	885.846	TRUE	Y28-K20
62	28	0	301	2	809.815	5	4045.05	4045.03	3.92	{ADQLTEEQIAEFKEAFSLFDKDGDGTITTK]	>calmodulin	0	30	[GVKVK]	>MAPPHis_MPMV	22	26	S17	K24	S17-K24	240415_MIX_C3-5-3.8918.8918.5 File:"240415_MIX_C3-5-3.raw", NativeID:"controllerType=0 controllerNumber=1 scan=8918" (0.0)	1048.66	TRUE	S17-K25
61	28	0.0408163	43	0	711.404	3	2132.2	2132.2	0.34	[YVEQLKQALK]	>MAPPHis_MPMV	10	19	[ELIDKK]	>MAPPHis_MPMV	87	92	K15	K91	K15-K91	240415_MIX_C3-5-3.5525.5525.3 File:"240415_MIX_C3-5-3.raw", NativeID:"controllerType=0 controllerNumber=1 scan=5525" (0.0)	735.14	TRUE	K16-K92
63	27	0.0408163	117	2	732.572	5	3658.83	3658.82	1.46	[FFDFVKDTBPWFPQEGTIDIKR]	>MAPPHis_MPMV	33	54	[ELIDKK]	>MAPPHis_MPMV	87	92	K53	K91	K53-K91	240415_MIX_C3-5-3.8456.8456.5 File:"240415_MIX_C3-5-3.raw", NativeID:"controllerType=0 controllerNumber=1 scan=8456" (0.0)	1005.8	TRUE	K54-K92
